# Supplementary material for: An innovative hematopoietic stem cell gene therapy approach benefits CLN1 disease in the mouse model
Source: EMBO Mol Med. 2023 Mar 6;15(4):e15968. doi: 10.15252/emmm.202215968 (PMC10086581; doi:10.15252/emmm.202215968)
Supplement: Supplementary file 2 — Source Data for Figure 1 [file EMMM-15-e15968-s002.xlsx]

## Sheet: 1A
Age (days)	Ppt1 -/- UT																				Ppt1 +/+															HSPCs or BM +/+ tx
																																				HSPCs +/+ tx									BM +/+ tx
140	0	0	0	0	2.5	1.5	0	2	2.5	3.5	0	1	0.5	1	0	0	0	0	0	0	0	0	0	0	0	0	0	0	0	0	0	0	2	0	0	0	0	1	1	1	2	1	2	1	4	0.5	2.5	1	1
147	2.5	2.5	3	3	1.5	1.5	2.5	2	2.5	3.5	2	0	3	3	0	0	0	0	0	0	0.5	0.5	0.5	0	0.5	0.5	0	0	0	0	0	1	1	0	1	0	0.5	0	0.5	1	2	2.5	1	2.5	2	1	2	3	2
154	2	3	3	2.5	2	1.5	3	2.5	2.5	3.5	0	0.5	2	0.5	0	0	0	0	0	0	1	1	1	0	1	1	0	0	0	0	0	1	0	0	0	0	2.5	2	1	1.5	1	2.5	1.5	2	2.5	0.5	1.5	2.5	2
161	2	3	2	3	3.5	1.5	4	3	4	4	2	1.5	2	0.5	0	0	0	0	0	0	1	0	0	0	0	0	0	0.5	0	0	0.5	0	2	0	0	0	1	1	1.5	1.5	1.5	3	2.5	2.5	2	0.5	1	2.5	0.5
168	3	3	4	3.5	3.5	1.5	3.5	2	3.5	3.5	2	2.5	2	0.5	0	1	0	1	1	1	0	0	1	0	0	1	1	0	0	0.5	0	2	2.5	0	0	2	1	0	2	2	2	2.5	1	1.5	3	0.5	1	2	2
175	3	3	3.5	3.5	3.5	0	2.5	3	4	3.5	3.5	2	2	1	0	1	1	0	1	1	0	0.5	1	0.5	0.5	1	0	1	0	0	0	0	0	0	0	2.5	1	2	3.5	3	1.5	1.5	1.5	3	4.5	2.5	2.5	1.5	1.5
182	3	2	3	3	3.5	3.5	3.5	2.5	4	4	5	2	0	2	0	2	1	0	1	2	0	1	1	1	1	1	1	1.5	1	0	1	0	0	0	0	2	2	3	2.5	2	2.5	4	2.5	2.5	7	2	4	3	2.5
189	3	3	4	3	3	3	4	4	4.5	5	3	3.5	3	3	4	5	2	4	4	2	0	0	0	0	0	0	1	1	0	1	1	0	1	0	1	3	0	2	2	2	2.5	3.5	3	3.5	7	2	2	2.5	2.5
196	4	3	3.5	4.5	3.5	4.5	4	2	4	5.5	3	3.5	3.5	5	3	5	4	5	2	5	0	0	0	0	0	0	0	0	0	0	0	0	0	0	0	2	3	3	3	3	2.5	3.5	3.5	3.5	6	2.5	3.5	4.5	3.5
203	3.5	5.5	4.5	5	3	4.5	4	3.5	5	5	5.5	4	4	6	4	6	3	5	5	4	0	0	0	1	0	0	1	0.5	1	0	0.5	0.5	1	0	2	2	2.5	4	4	4	3	2.5	3	1	6	3	3	3.5	2
210	5.5	4.5	4.5	4.5	3	5	2.5	4.5	4.5	7	5	6	6	6	4	6	3	5	5	5	0	0	0	0	0	0	0	0	2.5	1.5	0	0	1.5	0	1	2	3.5	4	3	3	3	2	5	4	6	4	2.5	5	3.5
217	3.5	5.5	3.5	5	7	4	5.5	6.5	7	8	5	6	7	7	5	6	4	6	6	6	0	0	0	0	0	0	0	0	1.5	1	0	0	0	0	1	4	4.5	4.5	4	3	2	2	3.5	3.5	6	3	4.5	2.5	2
224	6	4.5	4	5.5	7	6.5	5.5	5	7	8	5	6	6	7	5	6	4	6	5	6	0	0	0	0	0	0	1	1	1	0	1	0	3	0	2	5	7	6.5	3	3	3	3.5	4.5	3	6	3	3	3.5	1
[truncated: 19 more columns]

## Sheet: 1B
Ppt1 -/- UT	HSPCs or BM +/+ tx	BM -/- tx		Comparison of Survival Curves				Comparison of Survival Curves				Comparison of Survival Curves
224	273	238.7
224	273	224.7		Log-rank (Mantel-Cox) test				Log-rank (Mantel-Cox) test				Log-rank (Mantel-Cox) test
245	293.3	203		Chi square	14.81			Chi square	20.44			Chi square	13.91
238	329.7	219.8		df	1			df	1			df	1
245	289.8	231		P value	0.0001			P value	<0.0001			P value	0.0002
245	329.7	238		P value summary	***			P value summary	****			P value summary	***
231	293.3			Are the survival curves sig different?	Yes			Are the survival curves sig different?	Yes			Are the survival curves sig different?	Yes
231
259				Median survival				Median survival				Median survival
252				Ppt1 -/- UT	247.8			Ppt1 -/- UT	247.8			BM -/- tx	227.9
259				BM -/- tx	227.9			HSPCs or BM +/+ tx	293.3			HSPCs or BM +/+ tx	293.3
259				Ratio (and its reciprocal)	1.088	0.9195		Ratio (and its reciprocal)	0.8449	1.184		Ratio (and its reciprocal)	0.7768	1.287
238				95% CI of ratio	0.4527 to 2.613	0.3827 to 2.209		95% CI of ratio	0.3711 to 1.923	0.5199 to 2.695		95% CI of ratio	0.2611 to 2.312	0.4326 to 3.830
238
254.8				Hazard Ratio (Mantel-Haenszel)	A/E	E/A		Hazard Ratio (Mantel-Haenszel)	A/F	F/A		Hazard Ratio (Mantel-Haenszel)	E/F	F/E
245				Ratio (and its reciprocal)	0.03542	28.23		Ratio (and its reciprocal)	7.175	0.1394		Ratio (and its reciprocal)	29.46	0.03395
259				95% CI of ratio	0.006461 to 0.1942	5.150 to 154.8		95% CI of ratio	3.054 to 16.86	0.05932 to 0.3275		95% CI of ratio	4.978 to 174.3	0.005736 to 0.2009
251.3
249.9				Hazard Ratio (logrank)	A/E	E/A		Hazard Ratio (logrank)	A/F	F/A		Hazard Ratio (logrank)	E/F	F/E
238.7				Ratio (and its reciprocal)	0.2276	4.393		Ratio (and its reciprocal)	3.794	0.2635		Ratio (and its reciprocal)	5.041	0.1984
247.8				95% CI of ratio	0.04592 to 1.128	0.8863 to 21.78		95% CI of ratio	1.990 to 7.237	0.1382 to 0.5026		95% CI of ratio	1.078 to 23.58	0.04242 to 0.9276
247.8
247.8
247.8
247.8
247.8
254.1
247.8
224.7
233.1

## Sheet: 1C
PB at 60 days	BM at study termination	Brain at study termination
69.5	93.8	68.6
87	93	69.3
72.3	94.7	76
69.3	84.4	43.2
73.5	92.4	48.8
75.6	79.1	56.3
62.7	76.4	36.9
63.5	97	68.1
65.3	75.7	74.3
66.2	65.4	48.7
72.3	95.8	47.5
71.1		65
64.6		82.8
92.5		44.8
89.1		72.8
92
80.5
82.2
78.6

## Sheet: 1E
Ppt1 +/+	Ppt1 -/- UT	HSPCs or BM +/+ tx	BM -/- tx		Test for normal distribution						Kruskal-Wallis test			Number of families	1
73.5	-1.7	25.6	-0.4		Shapiro-Wilk test						P value	<0.0001		Number of comparisons per family	6
87.7	-8.8	20.8	-0.5			Ppt1 +/+	Ppt1 -/- UT	BM -/- tx	HSPCs or BM +/+ tx		Exact or approximate P value?	Approximate		Alpha	0.05
41.4	-6.6	34.4	-0.8		W	0.8819	0.8826	0.6297	0.7946		P value summary	****
68.1	-1.5	25	-0.4		P value	0.318	0.1995	0.0001	0.0177		Do the medians vary signif. (P < 0.05)?	Yes		Dunn's multiple comparisons test	Mean rank diff.	Significant?	Summary	Adjusted P Value
88.5	10.8	64.1	0		Passed normality test (alpha=0.05)?	Yes	Yes	No	No		Number of groups	4		Ppt1 +/+ vs. Ppt1 -/-	18.39	Yes	**	0.0035	A-B
	-1.2	17.9	-1.7		P value summary	ns	ns	***	*		Kruskal-Wallis statistic	23.58		Ppt1 +/+ vs. BM -/- tx	18.95	Yes	**	0.0014	A-E
	9.1	83.2	1.1											Ppt1 +/+ vs. HSPCs/BM +/+ tx	4.2	No	ns	>0.9999	A-F
	8.9	114.4	0.5		Number of values	5	8	10	9		Data summary			Ppt1 -/- vs. BM -/- tx	0.5625	No	ns	>0.9999	B-E
		20.1	-14.4								Number of treatments (columns)	4		Ppt1 -/- vs. HSPCs/BM +/+ tx	-14.19	Yes	*	0.0111	B-F
			-15.6								Number of values (total)	32		BM -/- tx vs. HSPCs/BM +/+ tx	-14.75	Yes	**	0.0037	E-F
														Test details	Mean rank 1	Mean rank 2	Mean rank diff.	n1	n2	Z
														Ppt1 +/+ vs. Ppt1 -/-	28.2	9.813	18.39	5	8	3.439
														Ppt1 +/+ vs. BM -/- tx	28.2	9.25	18.95	5	10	3.689
														Ppt1 +/+ vs. HSPCs/BM +/+ tx	28.2	24	4.2	5	9	0.8028
														Ppt1 -/- vs. BM -/- tx	9.813	9.25	0.5625	8	10	0.1264
														Ppt1 -/- vs. HSPCs/BM +/+ tx	9.813	24	-14.19	8	9	3.113
														BM -/- tx vs. HSPCs/BM +/+ tx	9.25	24	-14.75	10	9	3.423

## Sheet: 1F
	Ppt1 -/- UT					HSPCs or BM +/+ tx										BM -/- tx			Ppt1 +/+							Two-way ANOVA	Ordinary						Within each row, compare columns (simple effects within rows)
hippocampus	1	2.6	4.2	1.5	5.4	0.3	0.6	1	2	1.8	0.9	3.6	2.1	1.4	2.8	2.7	3.9	3.3	0	0	0.0003	0	0.0003	0		Alpha	0.05
cortex	6.2	10	13.3	7.1	9.5	0.6	2.4	3.3	2	1.9	4	7.7	3.1	3.2	6.7	6.8	14.9	11.3	0	0	0.0008	0	0.0008	0									Number of families	4
thalamus	2.7	6	4.5	2.7	12.5	0.4	2.4	1.1	2.1	4.6	3.3	6.4	4.2	4	4.9	6.9	16.4	6.4	0	0	0.0007	0	0.0007	0		Source of Variation	% of total variation	P value	P value summary	Significant?			Number of comparisons per family	6
cerebellum	2.2	5.4	4.8	2.2	9.9	0.3	3.1	1.3	1.2	2.1	3.4	7.3	2.2	2	4.8	2.5	8.9	3.7	0	0	0.0007	0	0.0008	0		Interaction	10.34	0.0056	**	Yes			Alpha	0.05
																										Brain region	14.84	<0.0001	****	Yes
																										Treatment	47.44	<0.0001	****	Yes			Tukey's multiple comparisons test	Predicted (LS) mean diff.	95.00% CI of diff.	Below threshold?	Summary	Adjusted P Value
																										ANOVA table	SS (Type III)	DF	MS	F (DFn, DFd)	P value		hippocampus
																										Interaction	125.8	9	13.98	F (9, 80) = 2.864	P=0.0056		Ppt1 -/- UT vs. HSPCs or BM +/+ tx	1.29	-1.886 to 4.466	No	ns	0.7112
																										Brain region	180.6	3	60.19	F (3, 80) = 12.33	P<0.0001		Ppt1 -/- UT vs. BM -/- tx	-0.36	-4.594 to 3.874	No	ns	0.9961
																										Treatment	577.3	3	192.4	F (3, 80) = 39.41	P<0.0001		Ppt1 -/- UT vs. Ppt1 +/+	2.94	-0.5710 to 6.451	No	ns	0.1328
																										Residual	390.6	80	4.883				HSPCs or BM +/+ tx vs. BM -/- tx	-1.65	-5.467 to 2.167	No	ns	0.6695
																																	HSPCs or BM +/+ tx vs. Ppt1 +/+	1.65	-1.344 to 4.644	No	ns	0.4749
																										Data summary							BM -/- tx vs. Ppt1 +/+	3.3	-0.7999 to 7.400	No	ns	0.1581
																										Number of columns (Treatment)	4
																										Number of rows (Brain region)	4						cortex
																										Number of values	96						Ppt1 -/- UT vs. HSPCs or BM +/+ tx	5.73	2.554 to 8.906	Yes	****	<0.0001
																																	Ppt1 -/- UT vs. BM -/- tx	-1.78	-6.014 to 2.454	No	ns	0.6887
																																	Ppt1 -/- UT vs. Ppt1 +/+	9.22	5.709 to 12.73	Yes	****	<0.0001
																																	HSPCs or BM +/+ tx vs. BM -/- tx	-7.51	-11.33 to -3.693	Yes	****	<0.0001
																																	HSPCs or BM +/+ tx vs. Ppt1 +/+	3.49	0.4956 to 6.484	Yes	*	0.0157
																																	BM -/- tx vs. Ppt1 +/+	11	6.900 to 15.10	Yes	****	<0.0001
																																	thalamus
																																	Ppt1 -/- UT vs. HSPCs or BM +/+ tx	2.34	-0.8357 to 5.516	No	ns	0.2225
																																	Ppt1 -/- UT vs. BM -/- tx	-4.22	-8.454 to 0.01429	No	ns	0.0511
																																	Ppt1 -/- UT vs. Ppt1 +/+	5.68	2.169 to 9.191	Yes	***	0.0003
																																	HSPCs or BM +/+ tx vs. BM -/- tx	-6.56	-10.38 to -2.743	Yes	***	0.0001
																																	HSPCs or BM +/+ tx vs. Ppt1 +/+	3.34	0.3457 to 6.334	Yes	*	0.0227
																																	BM -/- tx vs. Ppt1 +/+	9.9	5.800 to 14.00	Yes	****	<0.0001
																																	cerebellum
																																	Ppt1 -/- UT vs. HSPCs or BM +/+ tx	2.13	-1.046 to 5.306	No	ns	0.3003
																																	Ppt1 -/- UT vs. BM -/- tx	-0.1333	-4.368 to 4.101	No	ns	0.9998
																																	Ppt1 -/- UT vs. Ppt1 +/+	4.9	1.389 to 8.411	Yes	**	0.0025
																																	HSPCs or BM +/+ tx vs. BM -/- tx	-2.263	-6.080 to 1.553	No	ns	0.4095
																																	HSPCs or BM +/+ tx vs. Ppt1 +/+	2.77	-0.2243 to 5.764	No	ns	0.0801
																																	BM -/- tx vs. Ppt1 +/+	5.033	0.9333 to 9.133	Yes	**	0.0098
																																	Test details	Predicted (LS) mean 1	Predicted (LS) mean 2	Predicted (LS) mean diff.	SE of diff.	N1	N2	q	DF
																																	hippocampus
																																	Ppt1 -/- UT vs. HSPCs or BM +/+ tx	2.94	1.65	1.29	1.21	5	10	1.507	80
																																	Ppt1 -/- UT vs. BM -/- tx	2.94	3.3	-0.36	1.614	5	3	0.3155	80
																																	Ppt1 -/- UT vs. Ppt1 +/+	2.94	0.0001	2.94	1.338	5	6	3.107	80
																																	HSPCs or BM +/+ tx vs. BM -/- tx	1.65	3.3	-1.65	1.455	10	3	1.604	80
																																	HSPCs or BM +/+ tx vs. Ppt1 +/+	1.65	0.0001	1.65	1.141	10	6	2.045	80
																																	BM -/- tx vs. Ppt1 +/+	3.3	0.0001	3.3	1.563	3	6	2.987	80
																																	cortex
																																	Ppt1 -/- UT vs. HSPCs or BM +/+ tx	9.22	3.49	5.73	1.21	5	10	6.695	80
																																	Ppt1 -/- UT vs. BM -/- tx	9.22	11	-1.78	1.614	5	3	1.56	80
																																	Ppt1 -/- UT vs. Ppt1 +/+	9.22	0.0002667	9.22	1.338	5	6	9.744	80
																																	HSPCs or BM +/+ tx vs. BM -/- tx	3.49	11	-7.51	1.455	10	3	7.301	80
																																	HSPCs or BM +/+ tx vs. Ppt1 +/+	3.49	0.0002667	3.49	1.141	10	6	4.325	80
																																	BM -/- tx vs. Ppt1 +/+	11	0.0002667	11	1.563	3	6	9.956	80
																																	thalamus
																																	Ppt1 -/- UT vs. HSPCs or BM +/+ tx	5.68	3.34	2.34	1.21	5	10	2.734	80
																																	Ppt1 -/- UT vs. BM -/- tx	5.68	9.9	-4.22	1.614	5	3	3.698	80
																																	Ppt1 -/- UT vs. Ppt1 +/+	5.68	0.0002333	5.68	1.338	5	6	6.003	80
																																	HSPCs or BM +/+ tx vs. BM -/- tx	3.34	9.9	-6.56	1.455	10	3	6.378	80
																																	HSPCs or BM +/+ tx vs. Ppt1 +/+	3.34	0.0002333	3.34	1.141	10	6	4.139	80
																																	BM -/- tx vs. Ppt1 +/+	9.9	0.0002333	9.9	1.563	3	6	8.96	80
																																	cerebellum
																																	Ppt1 -/- UT vs. HSPCs or BM +/+ tx	4.9	2.77	2.13	1.21	5	10	2.489	80
																																	Ppt1 -/- UT vs. BM -/- tx	4.9	5.033	-0.1333	1.614	5	3	0.1168	80
																																	Ppt1 -/- UT vs. Ppt1 +/+	4.9	0.00025	4.9	1.338	5	6	5.179	80
																																	HSPCs or BM +/+ tx vs. BM -/- tx	2.77	5.033	-2.263	1.455	10	3	2.2	80
																																	HSPCs or BM +/+ tx vs. Ppt1 +/+	2.77	0.00025	2.77	1.141	10	6	3.433	80
																																	BM -/- tx vs. Ppt1 +/+	5.033	0.00025	5.033	1.563	3	6	4.555	80

## Sheet: 1H
s.motor					s.sensory					visual					s.motor									s.sensory																							visual
Ppt1 +/+	Ppt1 -/- UT	BM -/- tx	HSPCs and BM +/+ tx		Ppt1 +/+	Ppt1 -/- UT	BM -/- tx	HSPCs and BM +/+ tx		Ppt1 +/+	Ppt1 -/- UT	BM -/- tx	HSPCs and BM +/+ tx		Test for normal distribution						Kruskal-Wallis test			Test for normal distribution						ANOVA summary							Number of families	1									Test for normal distribution
984	595.2	606.4	771.2		700.8	433.6	473.6	619.2		521.6	339.2	358.4	534.4		Shapiro-Wilk test	Ppt1 +/+	Ppt1 -/- UT	BM -/- tx	HSPCs and BM +/+ tx		P value	0.2533		Shapiro-Wilk test	Ppt1 +/+	Ppt1 -/- UT	BM -/- tx	HSPCs and BM +/+ tx		F	5.984						Number of comparisons per family	6									Shapiro-Wilk test	Ppt1 +/+	Ppt1 -/- UT
806.4	665.6	875.2	758.4		568	472	652.8	625.6		448	363.2	408	411.2		W	0.9374	0.8811	0.7588	0.9583		Exact or approximate P value?	Approximate		W	0.9907	0.8346	0.9511	0.9075		P value	0.0052						Alpha	0.05									W	0.8258	0.8939
899.2	569.6	878.4	984		755.2	472	598.4	673.6		542.4	371.2	380.8	443.2		P value	0.6388	0.2743	0.0196	0.7806		P value summary	ns		P value	0.9608	0.1176	0.574	0.2988		P value summary	**																P value	0.1572	0.3391
777.6	849.6		963.2		644.8	590.4		787.2		446.4	528		550.4		Passed normality test (alpha=0.05)?	Yes	Yes	No	Yes		Do the medians vary signif. (P < 0.05)?	No		Passed normality test (alpha=0.05)?	Yes	Yes	Yes	Yes		Significant diff. among means (P < 0.05)?	Yes						Tukey's multiple comparisons test	Mean Diff.	95.00% CI of diff.	Below threshold?	Summary	Adjusted P Value					Passed normality test (alpha=0.05)?	Yes	Yes
	864		913.6			620.8		710.4			420.8		454.4		P value summary	ns	ns	*	ns		Number of groups	4		P value summary	ns	ns	ns	ns		R squared	0.4993						Ppt1 +/+ vs. Ppt1 -/- UT	133.3	-3.316 to 270.0	No	ns	0.0573	A-B				P value summary	ns	ns
	931.2		1043.2			614.4		776			425.6		480								Kruskal-Wallis statistic	4.077															Ppt1 +/+ vs. BM -/- tx	92.27	-69.42 to 254.0	No	ns	0.3966	A-F
			830.4					636.8					478.4		Number of values	4	6	3	9					Number of values	4	6	3	9		Brown-Forsythe test							Ppt1 +/+ vs. HSPCs and BM +/+ tx	-21.33	-148.5 to 105.9	No	ns	0.9639	A-G				Number of values	4	6
			873.6					697.6					443.2								Data summary									F (DFn, DFd)	0.6542 (3, 18)						Ppt1 -/- UT vs. BM -/- tx	-41.07	-190.8 to 108.6	No	ns	0.8645	B-F
			945.6					670.4					432								Number of treatments (columns)	4								P value	0.5907						Ppt1 -/- UT vs. HSPCs and BM +/+ tx	-154.7	-266.2 to -43.09	Yes	**	0.0051	B-G
																					Number of values (total)	22								P value summary	ns						BM -/- tx vs. HSPCs and BM +/+ tx	-113.6	-254.7 to 27.53	No	ns	0.1413	F-G
																														Are SDs significantly different (P < 0.05)?	No
																																					Test details	Mean 1	Mean 2	Mean Diff.	SE of diff.	n1	n2	q	DF
																														Bartlett's test							Ppt1 +/+ vs. Ppt1 -/- UT	667.2	533.9	133.3	48.35	4	6	3.9	18
																														Bartlett's statistic (corrected)							Ppt1 +/+ vs. BM -/- tx	667.2	574.9	92.27	57.21	4	3	2.281	18
																														P value							Ppt1 +/+ vs. HSPCs and BM +/+ tx	667.2	688.5	-21.33	45.01	4	9	0.6703	18
																														P value summary							Ppt1 -/- UT vs. BM -/- tx	533.9	574.9	-41.07	52.96	6	3	1.097	18
																														Are SDs significantly different (P < 0.05)?							Ppt1 -/- UT vs. HSPCs and BM +/+ tx	533.9	688.5	-154.7	39.48	6	9	5.541	18
																																					BM -/- tx vs. HSPCs and BM +/+ tx	574.9	688.5	-113.6	49.93	3	9	3.217	18
																														ANOVA table	SS	DF	MS	F (DFn, DFd)	P value
																														Treatment (between columns)	100717	3	33572	F (3, 18) = 5.984	P=0.0052
																														Residual (within columns)	100987	18	5610
																														Total	201704	21
																														Data summary
																														Number of treatments (columns)	4
																														Number of values (total)	22
[truncated: 11 more columns]
