# Supplementary material for: An innovative hematopoietic stem cell gene therapy approach benefits CLN1 disease in the mouse model
Source: EMBO Mol Med. 2023 Mar 6;15(4):e15968. doi: 10.15252/emmm.202215968 (PMC10086581; doi:10.15252/emmm.202215968)
Supplement: Supplementary file 3 — Source Data for Figure 2 [file EMMM-15-e15968-s004.xlsx]

## Sheet: 2A
VCN		PPT1 activity
CFC	LC	CI -/-	CI +/+	TI
6.68	5.81	116.3	679.9	25448.8
2.09	2.23	40.3	699.3	5240.2
9.94	13.5	60	741.6	9882.9
11.6	9.87			13086.8
10.72	12.75			6530.5
5.77	11.2
3.5	7.76
7.57	8.55
	7.78
	4.85
	12.47

## Sheet: 2B
IV tx	ICV tx	ICV+IV tx		Test for normal distribution					Kruskal-Wallis test			Number of families	1
6.9	4.25	15.8							P value	0.0014		Number of comparisons per family	3
0.025	0.12	17.5		Shapiro-Wilk test	IV tx	ICV tx	ICV+IV tx		Exact or approximate P value?	Approximate		Alpha	0.05
0.8	10.75	9.025		W	0.6749	0.6712	0.9262		P value summary	**
1.7	0.081	12.1		P value	0.0001	0.0018	0.1475		Do the medians vary signif. (P < 0.05)?	Yes		Dunn's multiple comparisons test	Mean rank diff.	Significant?	Summary	Adjusted P Value
10.15	0.06	13.25		Passed normality test (alpha=0.05)?	No	No	Yes		Number of groups	3		A vs. B	11.88	No	ns	0.091	A-B
5.065	0.875	11.95		P value summary	***	**	ns		Kruskal-Wallis statistic	13.11		A vs. C	-7.109	No	ns	0.2573	A-C
8.65	0.005	14.25										B vs. C	-18.98	Yes	**	0.001	B-C
7.995		2.96							Data summary
8.5		17.73							Number of treatments (columns)	3		Test details	Mean rank 1	Mean rank 2	Mean rank diff.	n1	n2	Z
8.82		30.24							Number of values (total)	41		A vs. B	19.73	7.857	11.88	15	7	2.166
9.18		7.9										A vs. C	19.73	26.84	-7.109	15	19	1.718
10.77		8.42										B vs. C	7.857	26.84	-18.98	7	19	3.584
20.96		8.6
14.87		9.24										A = IV tx group
51.61		6.33										B = ICV tx group
		14.28										C = ICV+IV tx group
		12.7
		17.9
		18.65

## Sheet: 2C
IV tx	ICV tx	ICV+IV tx	Ppt1 -/- mock tx	Ppt1 -/- UT	Ppt1 +/+		Comparison of Survival Curves				Comparison of Survival Curves				Comparison of Survival Curves				Comparison of Survival Curves				Comparison of Survival Curves				Comparison of Survival Curves				Comparison of Survival Curves				Comparison of Survival Curves				Comparison of Survival Curves				Comparison of Survival Curves
291	252	461	238	255	515
388	294	461	262	239	529		Log-rank (Mantel-Cox) test				Log-rank (Mantel-Cox) test				Log-rank (Mantel-Cox) test				Log-rank (Mantel-Cox) test				Log-rank (Mantel-Cox) test				Log-rank (Mantel-Cox) test				Log-rank (Mantel-Cox) test				Log-rank (Mantel-Cox) test				Log-rank (Mantel-Cox) test				Log-rank (Mantel-Cox) test
414	343	436	262	249	532		Chi square	23.18			Chi square	17.02			Chi square	27.71			Chi square	19.61			Chi square	16.32			Chi square	25.18			Chi square	0.07267			Chi square	3.159			Chi square	2.727			Chi square	0.001162
174	457	286	231	226	490		df	1			df	1			df	1			df	1			df	1			df	1			df	1			df	1			df	1			df	1
256	266	436	253	176	529		P value	<0.0001			P value	<0.0001			P value	<0.0001			P value	<0.0001			P value	<0.0001			P value	<0.0001			P value	0.7875			P value	0.0755			P value	0.0987			P value	0.9728
426	394	421	248	250	532		P value summary	****			P value summary	****			P value summary	****			P value summary	****			P value summary	****			P value summary	****			P value summary	ns			P value summary	ns			P value summary	ns			P value summary	ns
246	426	297	218	225			Are the survival curves sig different?	Yes			Are the survival curves sig different?	Yes			Are the survival curves sig different?	Yes			Are the survival curves sig different?	Yes			Are the survival curves sig different?	Yes			Are the survival curves sig different?	Yes			Are the survival curves sig different?	No			Are the survival curves sig different?	No			Are the survival curves sig different?	No			Are the survival curves sig different?	No
154	404	421	239	248
153	226	400	140	256			Median survival				Median survival				Median survival				Median survival				Median survival				Median survival				Median survival				Median survival				Median survival				Median survival
416	439	368	258	255			A	350			B	394			C	364			A	350			B	394			C	364			D	242.5			A	350			A	350			B	394
390	425	356	247	229			D	242.5			D	242.5			D	242.5			E	249			E	249			E	249			E	249			B	394			C	364			C	364
403		237	136	250			Ratio (and its reciprocal)	1.443	0.6929		Ratio (and its reciprocal)	1.625	0.6155		Ratio (and its reciprocal)	1.501	0.6662		Ratio (and its reciprocal)	1.406	0.7114		Ratio (and its reciprocal)	1.582	0.632		Ratio (and its reciprocal)	1.462	0.6841		Ratio (and its reciprocal)	0.9739	1.027		Ratio (and its reciprocal)	0.8883	1.126		Ratio (and its reciprocal)	0.9615	1.04		Ratio (and its reciprocal)	1.082	0.9239
381		367	147	251			95% CI of ratio	0.7580 to 2.748	0.3639 to 1.319		95% CI of ratio	0.7540 to 3.501	0.2856 to 1.326		95% CI of ratio	0.7833 to 2.876	0.3476 to 1.277		95% CI of ratio	0.7081 to 2.790	0.3584 to 1.412		95% CI of ratio	0.7089 to 3.532	0.2831 to 1.411		95% CI of ratio	0.7320 to 2.919	0.3425 to 1.366		95% CI of ratio	0.4685 to 2.025	0.4939 to 2.135		95% CI of ratio	0.4308 to 1.832	0.5459 to 2.321		95% CI of ratio	0.5288 to 1.748	0.5719 to 1.891		95% CI of ratio	0.5219 to 2.245	0.4454 to 1.916
350		332	246
350		359	255				Hazard Ratio (Mantel-Haenszel)	A/D	D/A		Hazard Ratio (Mantel-Haenszel)	B/D	D/B		Hazard Ratio (Mantel-Haenszel)	C/D	D/C		Hazard Ratio (Mantel-Haenszel)	A/E	E/A		Hazard Ratio (Mantel-Haenszel)	B/E	E/B		Hazard Ratio (Mantel-Haenszel)	C/E	E/C		Hazard Ratio (Mantel-Haenszel)	D/E	E/D		Hazard Ratio (Mantel-Haenszel)	A/B	B/A		Hazard Ratio (Mantel-Haenszel)	A/C	C/A		Hazard Ratio (Mantel-Haenszel)	B/C	C/B
346		234	238				Ratio (and its reciprocal)	0.0931	10.74		Ratio (and its reciprocal)	0.1285	7.78		Ratio (and its reciprocal)	0.06675	14.98		Ratio (and its reciprocal)	0.08803	11.36		Ratio (and its reciprocal)	0.105	9.524		Ratio (and its reciprocal)	0.05498	18.19		Ratio (and its reciprocal)	0.8956	1.117		Ratio (and its reciprocal)	1.986	0.5035		Ratio (and its reciprocal)	1.732	0.5775		Ratio (and its reciprocal)	1.013	0.9869
350		360					95% CI of ratio	0.03542 to 0.2447	4.086 to 28.23		95% CI of ratio	0.04850 to 0.3406	2.936 to 20.62		95% CI of ratio	0.02436 to 0.1829	5.468 to 41.05		95% CI of ratio	0.03003 to 0.2581	3.875 to 33.31		95% CI of ratio	0.03518 to 0.3134	3.191 to 28.43		95% CI of ratio	0.01771 to 0.1707	5.858 to 56.47		95% CI of ratio	0.4017 to 1.997	0.5008 to 2.489		95% CI of ratio	0.9319 to 4.233	0.2363 to 1.073		95% CI of ratio	0.9025 to 3.323	0.3009 to 1.108		95% CI of ratio	0.4744 to 2.165	0.4620 to 2.108
346		360
369		369					Hazard Ratio (logrank)	A/D	D/A		Hazard Ratio (logrank)	B/D	D/B		Hazard Ratio (logrank)	C/D	D/C		Hazard Ratio (logrank)	A/E	E/A		Hazard Ratio (logrank)	B/E	E/B		Hazard Ratio (logrank)	C/E	E/C		Hazard Ratio (logrank)	D/E	E/D		Hazard Ratio (logrank)	A/B	B/A		Hazard Ratio (logrank)	A/C	C/A		Hazard Ratio (logrank)	B/C	C/B
370		364					Ratio (and its reciprocal)	0.27	3.704		Ratio (and its reciprocal)	0.2744	3.644		Ratio (and its reciprocal)	0.2422	4.129		Ratio (and its reciprocal)	0.2775	3.604		Ratio (and its reciprocal)	0.2672	3.743		Ratio (and its reciprocal)	0.235	4.255		Ratio (and its reciprocal)	0.9118	1.097		Ratio (and its reciprocal)	1.794	0.5574		Ratio (and its reciprocal)	1.597	0.6262		Ratio (and its reciprocal)	1.012	0.9879
352		227					95% CI of ratio	0.1144 to 0.6370	1.570 to 8.740		95% CI of ratio	0.1190 to 0.6327	1.580 to 8.402		95% CI of ratio	0.09959 to 0.5888	1.698 to 10.04		95% CI of ratio	0.1071 to 0.7192	1.390 to 9.339		95% CI of ratio	0.1047 to 0.6818	1.467 to 9.550		95% CI of ratio	0.08565 to 0.6450	1.550 to 11.68		95% CI of ratio	0.4367 to 1.904	0.5253 to 2.290		95% CI of ratio	0.9058 to 3.553	0.2814 to 1.104		95% CI of ratio	0.8668 to 2.942	0.3398 to 1.154		95% CI of ratio	0.4874 to 2.102	0.4756 to 2.052
302
							A = IV tx group				B = ICV tx group				C = ICV+IV tx group				A = IV tx group				B = ICV tx group				C = ICV+IV tx group				E = Ppt1 -/- UT group				A = IV tx group				A = IV tx group				B = ICV tx group
							D = Ppt1 -/- mock tx group				D = Ppt1 -/- mock tx group				D = Ppt1 -/- mock tx group				E = Ppt1 -/- UT group				E = Ppt1 -/- UT group				E = Ppt1 -/- UT group				D = Ppt1 -/- mock tx group				B = ICV tx group				C = ICV+IV tx group				C = ICV+IV tx group

## Sheet: 2D
Age (days)	IV tx																				ICV tx										ICV+IV tx
140	0	0	0	2	0	0	0.5	0	2	0		1	1	1	0	0	0	0	1	1.5	0	0	0	0	0	1	0.5	0.5	1.5	0	1.5	2.5	2	0.5	1	0.5	1	0	0.5	1	2	0	1	1	0	1	0	0	1
147	1	1	0.5	2.5	0.5	0	0.5	0.5	2	1	2	0	2	1.5	2	0	0	1	0	1.5	1	1.5	2	2	1	1.5	0	2.5	2	0	0	1	3.5	0.5	2.5	1	1	2	1	0	0	0	1	1	1.5	1.5	1	0	0
154	2	1	0	2	0	0	0.5	1	0	0	2	1.5	0	1	2	1	1.5	0	0	0.5	1.5	0	1	0	2.5	2	1	1	2	0	2	1	4	2	3.5	0	0	0	0	1	0	1	0	1	1.5	1.5	2	0	1
161	1	1.5	1	2.5	0	2	1.5	1	0	0		1	1	0	1.5	1	2.5	0	2	0	1.5	0	0	0	2.5	2	1	0	0.5	0.5	0.5	2	2	1.5	1.5	0	2	3	1	1	1	0	0	2	1.5	1.5	1	1	0
168	1	1.5	2	3.5	0	0.5	1.5	1	0.5	0	3.5	0	2	0	2.5	1.5	1.5	0	2	1.5	1	0	1.5	1	4	4	1	1	1	2	0	0.5	2	1	1	1	0	1	2	0	0	1	0	0	2.5	2.5	1.5	1	0
175	1	1.5	0	1	0	1	0	2	1	0	3	0	1	0	0	2.5	1	2	2	1	1.5	1.5	2	0.5	4	3.5	0.5	2	0.5	1	1.5	0.5	3	0	0.5	1	1	0.5	1	0	1	1	1	2	1.5	0	1	0	1.5
182	2	1	1	2	1	1.5	2	2	0	0	2.5	0	2	1.5	1.5	2	3	1	2.5	1	2	2	1.5	0	2.5	0	2	2.5	2	1	0.5	0.5	1	0.5	1.5	1	1	3	0.5	2	2	1	0	1.5	2.5	1.5	2	0	1
189	1.5	0.5	1	0.5	1	1	1	0	2	0	2	2	1	1.5	2	2	2.5	1	0.5	1	0	0.5	0.5	0	0	0	2	1	1	1	2	2	3	2.5	2.5	2.5	1	0	1	2.5	2	1.5	1.5	1	2.5	1.5	1.5	1.5	2
196	0.5	3.5	2	2	0.5	0	0	1	1	0	2	0	2	0	2	2.5	2	2	2	1.5	3.5	3.5	2	2	0	0.5	0	0	2	1	0.5	1	2	1.5	1.5	1	3	1	1	1	1.5	2	1.5	1.5	3.5	2.5	2.5	0	2
203	2.5	0	2	1	1	0	1.5	2	0	0	3	0.5	1	1	1	2	1.5	1.5	2	1.5	0	0	2	1	2	2	0	1	2	1	0	0.5	3	1	1.5	2	3.5	3	0.5	2	1.5	2	1	1.5	2	2	1	1	2.5
210	1.5	0.5	1	1.5	0.5	1	2	0	1	0	4.5	1	1	1.5	1	2	2	2	1	1.5	1	0	1.5	0.5	0.5	2	2	1	1	3	1	1	3	2	1	3	1	1	1	2	1.5	2	0	3	1	2	2	0	1
217	3.5	2	2	1	0	0	1	0	1	0	3.5	0.5	2.5	1	2	2	2	2	2.5	2	1.5	1	1	0	0	2.5	1	0.5	0	3	1.5	2	1	1	0	0	1	1	0	2	2	3	1	2.5	1.5	2	2	1	2
224	1	1	1.5	1	0	1	2.5	1	1	0	1	2	1	2.5	2	2	2	2	3	2	2	3	1	1	0.5	4	1	1	2	0	0	3	2	0.5	1	1	1	1	0.5	3	3		1	1	1		2	1.5	2
231	3	0	0	1	0	0	0	0	1	0	1	1	2	1.5	2	2	2	2	2	1.5	1.5	0	2	0.5	2	2	1	1.5	1	1	4	4.5	5	2	1	1	0	0	1	2	2		2.5	3.5	1		2	2	1.5
238	1.5	1.5	0	2	3	1	1	0	2	0	2	1	2	1.5	2	2	2	1.5	2	1.5	0.5	0	3	1	3	0	1	1.5		1	3.5	3	1	1	1	0	1	0	0.5	4.5	3		1.5	3	2		2	1.5	2
245	1.5	1.5	0	2	0.5	1.5	0	1	3	0	2.5	2	1	2	1.5	0.5	2	2	3	3	2	0	1	0.5	2	3	1	3		1	1	3.5	2	2	1	0.5	2.5	2	2.5	2	1.5		2	3	2		2	2	1.5
252	0.5	2	1	4	1	0.5	0	2	1	0	4	2	1	1	1.5	1	3.5	2.5	3	2.5	3	1	0	1.5	3	4	0.5	3		2	1.5	1	2	0	3.5	0	1	1.5	0.5	0	2		2	4	0		2	1	2
259	2	2	0.5	0.5	0.5	0	0	2	1.5	1	3.5	2	1	2	0.5	1.75	1.5	1.5	3	1		1	1.5	1	1	2	3	3		3	1	0	0	0	1	0	1	1.5	0	0	1.5		1.5	3	0.5		2	2	0
266	3	1.5	1	0	1	2	0	2	1	1	4	2	2	2	0.5	1.5	2.5	1.5	3.75	1.5		1	1	1	3	2	3	3		1	2	3	1	0.5	2	2	1	1	1	0.75	0.75		4.5	3	2		2	2	1
273	4.5	2	1		3	0.5	0	0	1	2	2	2	1.5	1	0.5	1.75	1.5	1.25	2.25	3		3	1	0		2.5	1.5	4		1	2	2	0	1	1.5	0	0	0.5	1	1.5	2.75		3	3	1.5		2	2	1.75
280	3	4.5	1.5		3	0.5	0	0	0.5	1	1.5	0	3.5	1.5	2	4.5	2.5	2	4	1.5		1	2	2		2	5	2		0	2.5	2	2.5	0.5	1	1	0.5	0.5	1		1		3	4	3		2	1	0.5
287	1	2	0		2	2	0	0	0	2	2	1	1	2	1.5	2	3.25	0.75	3.75	4		0.5	3	1.5		2	3	2		3	2		0.5	1	2.5	0	2	0.5	0.5	1	2.75		2	2	1		1	0	1
294		1	1		0.5	1	0	1	0	2	3.5	2.5	0.75	1.5			3.5	2.25	3.25			0.5	4.5	2.5		3	3	3		2	2.5		0.5	1	1.5	0.5		0.5	0	0.75	1.25		3	3	1.5		2.5	1.5	2.5
301		1	0.5		1.5	0.5	0	1	0	1	2	1.25	2	2			1.25	2.5	3.5			0.5		0.5		1.5	0.5	4		1	1		1	2	2	0.5		0	0.5	1.75	3.75		2.5	1.5	1.5		2	0	1.5
308		2.5	2		3	1.5	0	1	0	1	2	2.25	2.75	1.25			3	2.75	3			1		1.5		0.5	3	5		2	0		1	2	1	2		1	0	2	0.5		1.5	3	1.5		2.75	1	0.25
315		2	2		3	0	0	2	2	2	1	3.5	3.5	2			2.5	2.75	3			1		1		2	2	4		3.5	2		1	1	2	2		1	0	2.25	2		3.5	2	3.25		3.5	1	0.5
322		2.5	0.5		2	1	0	2	3	3	0.5	2.75	2.5	1			2.75	1	4			2		0.5		2	3	6		3.5	2		1	1	1	1		0	2	3	3.5		1.5		3		3.5	2	1.5
329		2.5	3		3	0	0	2	2	2	1											1		1.5		2	4	1		0	2		2	2	2	2		0	0				2.75				3	1.25
336		2.5	3		3	3	0	2	2	2	3											1.5		1.5		3	5	5		0	2		0.5	2	1	2		1	2				3.75
343		2	2		3	2	0		3	1	2.5											3		2		3	3	6		3	2		2	0	2	1		0.5	0				3
350		1	2		1	3	0	1	0	0	2.5											3		2		4	3	6		2	0		1	0	0	0.5		0	1
357		3	3		3	1	0	3	0	2	4.5											4		3		7	4	1		0	1		0	0	1	0		0.5	0
[truncated: 65 more columns]

## Sheet: 2E
Group	Age (days)	DSS>4 (1=yes; 0=no until death)							Comparison of Survival Curves				Comparison of Survival Curves				Comparison of Survival Curves				Comparison of Survival Curves				Comparison of Survival Curves				Comparison of Survival Curves				Comparison of Survival Curves				Comparison of Survival Curves				Comparison of Survival Curves				Comparison of Survival Curves
IV tx	291	0
	388	0							Log-rank (Mantel-Cox) test				Log-rank (Mantel-Cox) test				Log-rank (Mantel-Cox) test				Log-rank (Mantel-Cox) test				Log-rank (Mantel-Cox) test				Log-rank (Mantel-Cox) test				Log-rank (Mantel-Cox) test				Log-rank (Mantel-Cox) test				Log-rank (Mantel-Cox) test				Log-rank (Mantel-Cox) test
	403	1							Chi square	9.668			Chi square	11.01			Chi square	5.532			Chi square	7.873			Chi square	36.29			Chi square	19.89			Chi square	31.57			Chi square	1.799			Chi square	15.51			Chi square	8.554
	174	0							df	1			df	1			df	1			df	1			df	1			df	1			df	1			df	1			df	1			df	1
	256	0							P value	0.0019			P value	0.0009			P value	0.0187			P value	0.005			P value	<0.0001			P value	<0.0001			P value	<0.0001			P value	0.1799			P value	<0.0001			P value	0.0034
	426	0							P value summary	**			P value summary	***			P value summary	*			P value summary	**			P value summary	****			P value summary	****			P value summary	****			P value summary	ns			P value summary	****			P value summary	**
	246	0							Are the survival curves sig different?	Yes			Are the survival curves sig different?	Yes			Are the survival curves sig different?	Yes			Are the survival curves sig different?	Yes			Are the survival curves sig different?	Yes			Are the survival curves sig different?	Yes			Are the survival curves sig different?	Yes			Are the survival curves sig different?	No			Are the survival curves sig different?	Yes			Are the survival curves sig different?	Yes
	154	0
	153	0							Median survival				Median survival				Median survival				Median survival				Median survival				Median survival				Median survival				Median survival				Median survival				Median survival
	416	0							D	Undefined			A	Undefined			B	354			C	Undefined			A	Undefined			B	354			C	Undefined			A	Undefined			B	354			A	Undefined
	390	0							E	214			D	Undefined			D	Undefined			D	Undefined			E	214			E	214			E	214			C	Undefined			C	Undefined			B	354
	403	0
	364	1							Hazard Ratio (Mantel-Haenszel)	D/E	E/D		Hazard Ratio (Mantel-Haenszel)	A/D	D/A		Hazard Ratio (Mantel-Haenszel)	B/D	D/B		Hazard Ratio (Mantel-Haenszel)	C/D	D/C		Hazard Ratio (Mantel-Haenszel)	A/E	E/A		Hazard Ratio (Mantel-Haenszel)	B/E	E/B		Hazard Ratio (Mantel-Haenszel)	C/E	E/C		Hazard Ratio (Mantel-Haenszel)	A/C	C/A		Hazard Ratio (Mantel-Haenszel)	B/C	C/B		Hazard Ratio (Mantel-Haenszel)	A/B	B/A
	350	0							Ratio (and its reciprocal)	0.1855	5.39		Ratio (and its reciprocal)	0.05758	17.37		Ratio (and its reciprocal)	0.1434	6.972		Ratio (and its reciprocal)	0.1071	9.341		Ratio (and its reciprocal)	0.01264	79.09		Ratio (and its reciprocal)	0.05472	18.28		Ratio (and its reciprocal)	0.02025	49.39		Ratio (and its reciprocal)	3.16	0.3165		Ratio (and its reciprocal)	35.06	0.02852		Ratio (and its reciprocal)	0.1035	9.66
	350	0							95% CI of ratio	0.06416 to 0.5365	1.864 to 15.59		95% CI of ratio	0.01067 to 0.3108	3.218 to 93.73		95% CI of ratio	0.02843 to 0.7235	1.382 to 35.17		95% CI of ratio	0.02248 to 0.5099	1.961 to 44.49		95% CI of ratio	0.003050 to 0.05241	19.08 to 327.9		95% CI of ratio	0.01526 to 0.1962	5.097 to 65.54		95% CI of ratio	0.005195 to 0.07891	12.67 to 192.5		95% CI of ratio	0.5881 to 16.98	0.05890 to 1.700		95% CI of ratio	5.972 to 205.9	0.004857 to 0.1675		95% CI of ratio	0.02264 to 0.4732	2.113 to 44.16
	346	0
	350	0							Hazard Ratio (logrank)	D/E	E/D		Hazard Ratio (logrank)	A/D	D/A		Hazard Ratio (logrank)	B/D	D/B		Hazard Ratio (logrank)	C/D	D/C		Hazard Ratio (logrank)	A/E	E/A		Hazard Ratio (logrank)	B/E	E/B		Hazard Ratio (logrank)	C/E	E/C		Hazard Ratio (logrank)	A/C	C/A		Hazard Ratio (logrank)	B/C	C/B		Hazard Ratio (logrank)	A/B	B/A
	346	0							Ratio (and its reciprocal)	0.2444	4.091		Ratio (and its reciprocal)	0.1817	5.504		Ratio (and its reciprocal)	0.3561	2.808		Ratio (and its reciprocal)	0.1494	6.691		Ratio (and its reciprocal)	0.07969	12.55		Ratio (and its reciprocal)	0.1764	5.668		Ratio (and its reciprocal)	0.05231	19.12		Ratio (and its reciprocal)	2.925	0.3419		Ratio (and its reciprocal)	11.64	0.08589		Ratio (and its reciprocal)	0.1911	5.232
	369	0							95% CI of ratio	0.08741 to 0.6835	1.463 to 11.44		95% CI of ratio	0.04011 to 0.8232	1.215 to 24.93		95% CI of ratio	0.09844 to 1.288	0.7763 to 10.16		95% CI of ratio	0.03338 to 0.6691	1.495 to 29.96		95% CI of ratio	0.02133 to 0.2977	3.359 to 46.88		95% CI of ratio	0.05837 to 0.5334	1.875 to 17.13		95% CI of ratio	0.01418 to 0.1929	5.184 to 70.51		95% CI of ratio	0.5735 to 14.92	0.06703 to 1.744		95% CI of ratio	2.091 to 64.82	0.01543 to 0.4782		95% CI of ratio	0.04310 to 0.8476	1.180 to 23.20
	370	0
	331	1							D = Ppt1 -/- mock tx group				D = Ppt1 -/- mock tx group				D = Ppt1 -/- mock tx group				D = Ppt1 -/- mock tx group				A = IV tx group				B = ICV tx group				C = ICV+IV tx group				A = IV tx group				B = ICV tx group				A = IV tx group
	292	1							E = Ppt1 -/- group				A = IV tx group				B = ICV tx group				C = ICV+IV group				E = Ppt1 -/- UT gorup				E = Ppt1 -/- UT gorup				E = Ppt1 -/- UT gorup				C = ICV+IV tx group				C = ICV+IV tx group				B = ICV tx group
ICV tx	252		0
	291		1
	343		0
	395		1
	266		0
	354		1
	330		1
	301		1
	226		0
	74		0
	389		1
ICV+IV tx	461			0
	461			0
	436			0
	286			0
	436			0
	418			1
	297			0
	421			0
	400			0
	368			0
	356			0
	237			0
	367			0
	332			0
	359			0
	234			0
	360			0
	360			0
	369			0
	364			0
	182			1
Ppt1 -/- mock tx	224				1
	238				1
	231				1
	217				1
	253				0
	248				0
	217				1
	239				0
	140				0
	258				0
	247				0
	136				0
	147				0
	246				0
	255				0
	232				1
Ppt1 -/- UT	179					1
	214					1
	158					1
	226					0
	176					0
	231					1
	200					1
	228					1
	186					1
	209					1
	169					1
	246					1
	241					1
Ppt1 +/+	515						0
	529						0
	532						0
	490						0
	529						0
	532						0
tx2 81 M
F 3863 (TXADV01)
F 2853 (TXADV02)
F 2856 (TXADV02)
F 2859 (TXADV02)
M 2857 (TXADV02)
M 2858 (TXADV02)
M 3814 (TXADV01)
M 3816 (TXADV01)
M 3801 (TXADV01)
M 3803 (TXADV01)
M 3858 (TXADV01)

## Sheet: 2F
Group	Age (days)	Limb stiffness (1=yes; 0=no until death)							Comparison of Survival Curves				Comparison of Survival Curves				Comparison of Survival Curves				Comparison of Survival Curves				Comparison of Survival Curves				Comparison of Survival Curves				Comparison of Survival Curves				Comparison of Survival Curves				Comparison of Survival Curves				Comparison of Survival Curves
IV tx	291	0
	340	1							Log-rank (Mantel-Cox) test				Log-rank (Mantel-Cox) test				Log-rank (Mantel-Cox) test				Log-rank (Mantel-Cox) test				Log-rank (Mantel-Cox) test				Log-rank (Mantel-Cox) test				Log-rank (Mantel-Cox) test				Log-rank (Mantel-Cox) test				Log-rank (Mantel-Cox) test				Log-rank (Mantel-Cox) test
	403	1							Chi square	0.2379			Chi square	28.57			Chi square	15.12			Chi square	30.27			Chi square	31.82			Chi square	17.89			Chi square	34.02			Chi square	0.3002			Chi square	2.651			Chi square	0.8006
	174	0							df	1			df	1			df	1			df	1			df	1			df	1			df	1			df	1			df	1			df	1
	256	0							P value	0.6257			P value	<0.0001			P value	0.0001			P value	<0.0001			P value	<0.0001			P value	<0.0001			P value	<0.0001			P value	0.5837			P value	0.1035			P value	0.3709
	426	0							P value summary	ns			P value summary	****			P value summary	***			P value summary	****			P value summary	****			P value summary	****			P value summary	****			P value summary	ns			P value summary	ns			P value summary	ns
	246	0							Are the survival curves sig different?	No			Are the survival curves sig different?	Yes			Are the survival curves sig different?	Yes			Are the survival curves sig different?	Yes			Are the survival curves sig different?	Yes			Are the survival curves sig different?	Yes			Are the survival curves sig different?	Yes			Are the survival curves sig different?	No			Are the survival curves sig different?	No			Are the survival curves sig different?	No
	154	0
	153	0							Median survival				Median survival				Median survival				Median survival				Median survival				Median survival				Median survival				Median survival				Median survival				Median survival
	416	0							D	231			A	Undefined			B	403			C	Undefined			A	Undefined			B	403			C	Undefined			A	Undefined			B	403			A	Undefined
	390	0							E	217			D	231			D	231			D	231			E	217			E	217			E	217			C	Undefined			C	Undefined			B	403
	403	0							Ratio (and its reciprocal)	1.065	0.9394						Ratio (and its reciprocal)	1.745	0.5732										Ratio (and its reciprocal)	1.857	0.5385
	371	1							95% CI of ratio	0.4521 to 2.507	0.3990 to 2.212		Hazard Ratio (Mantel-Haenszel)	A/D	D/A		95% CI of ratio	0.4867 to 6.254	0.1599 to 2.055		Hazard Ratio (Mantel-Haenszel)	C/D	D/C		Hazard Ratio (Mantel-Haenszel)	A/E	E/A		95% CI of ratio	0.5111 to 6.748	0.1482 to 1.957		Hazard Ratio (Mantel-Haenszel)	C/E	E/C		Hazard Ratio (Mantel-Haenszel)	A/C	C/A		Hazard Ratio (Mantel-Haenszel)	B/C	C/B		Hazard Ratio (Mantel-Haenszel)	A/B	B/A
	350	0											Ratio (and its reciprocal)	0.02568	38.94						Ratio (and its reciprocal)	0.02219	45.06		Ratio (and its reciprocal)	0.01408	71.02						Ratio (and its reciprocal)	0.01143	87.49		Ratio (and its reciprocal)	1.634	0.6118		Ratio (and its reciprocal)	5.163	0.1937		Ratio (and its reciprocal)	0.4453	2.246
	350	0							Hazard Ratio (Mantel-Haenszel)	D/E	E/D		95% CI of ratio	0.006706 to 0.09835	10.17 to 149.1		Hazard Ratio (Mantel-Haenszel)	B/D	D/B		95% CI of ratio	0.005715 to 0.08617	11.61 to 175.0		95% CI of ratio	0.003201 to 0.06193	16.15 to 312.4		Hazard Ratio (Mantel-Haenszel)	B/E	E/B		95% CI of ratio	0.002544 to 0.05137	19.47 to 393.2		95% CI of ratio	0.2819 to 9.476	0.1055 to 3.547		95% CI of ratio	0.7158 to 37.24	0.02685 to 1.397		95% CI of ratio	0.07567 to 2.620	0.3817 to 13.22
	346	0							Ratio (and its reciprocal)	0.7999	1.25						Ratio (and its reciprocal)	0.08497	11.77										Ratio (and its reciprocal)	0.05483	18.24
	350	0							95% CI of ratio	0.3262 to 1.961	0.5098 to 3.065		Hazard Ratio (logrank)	A/D	D/A		95% CI of ratio	0.02452 to 0.2944	3.397 to 40.78		Hazard Ratio (logrank)	C/D	D/C		Hazard Ratio (logrank)	A/E	E/A		95% CI of ratio	0.01428 to 0.2106	4.749 to 70.03		Hazard Ratio (logrank)	C/E	E/C		Hazard Ratio (logrank)	A/C	C/A		Hazard Ratio (logrank)	B/C	C/B		Hazard Ratio (logrank)	A/B	B/A
	346	0											Ratio (and its reciprocal)	0.08072	12.39						Ratio (and its reciprocal)	0.05576	17.93		Ratio (and its reciprocal)	0.07274	13.75						Ratio (and its reciprocal)	0.04982	20.07		Ratio (and its reciprocal)	1.64	0.6099		Ratio (and its reciprocal)	3.916	0.2554		Ratio (and its reciprocal)	0.5039	1.984
	369	0							Hazard Ratio (logrank)	D/E	E/D		95% CI of ratio	0.02318 to 0.2811	3.557 to 43.14		Hazard Ratio (logrank)	B/D	D/B		95% CI of ratio	0.01546 to 0.2011	4.973 to 64.67		95% CI of ratio	0.01845 to 0.2867	3.488 to 54.19		Hazard Ratio (logrank)	B/E	E/B		95% CI of ratio	0.01209 to 0.2053	4.871 to 82.72		95% CI of ratio	0.2835 to 9.480	0.1055 to 3.527		95% CI of ratio	0.5523 to 27.76	0.03602 to 1.811		95% CI of ratio	0.09250 to 2.745	0.3643 to 10.81
	370	0							Ratio (and its reciprocal)	0.8145	1.228						Ratio (and its reciprocal)	0.1453	6.881										Ratio (and its reciprocal)	0.1257	7.955
	352	0							95% CI of ratio	0.3429 to 1.935	0.5169 to 2.916						95% CI of ratio	0.04837 to 0.4366	2.291 to 20.67										95% CI of ratio	0.03818 to 0.4139	2.416 to 26.19
	302	0
ICV tx	252		0						D = Ppt1 -/- mock tx group				D = Ppt1 -/- mock tx group				D = Ppt1 -/- mock tx group				D = Ppt1 -/- mock tx group				A = IV tx group				B = ICV tx group				C = ICV+IV tx group				A = IV tx group				B = ICV tx group				A = IV tx group
	294		0						E = Ppt1 -/- group				A = IV tx group				B = ICV tx group				C = ICV+IV group				E = Ppt1 -/- UT gorup				E = Ppt1 -/- UT gorup				E = Ppt1 -/- UT gorup				C = ICV+IV tx group				C = ICV+IV tx group				B = ICV tx group
	343		0
	403		1
	266		0
	347		1
	426		0
	258		1
	226		0
	74		0
	425		0
ICV+IV tx	366			1
	461			0
	436			0
	286			0
	436			0
	421			0
	291			0
	421			0
	400			0
	368			0
	356			0
	237			0
	367			0
	291			1
	359			0
	234			0
	360			0
	360			0
	369			0
	364			0
	227			0
Ppt1 -/- mock tx	231				1
	231				1
	231				1
	224				1
	200				1
	206				1
	204				1
	211				1
	140				0
	243				1
	247				1
	136				0
	147				0
	246				0
	255				0
	232				1
Ppt1 -/- UT	214					1
	214					1
	220					1
	226					0
	176					0
	208					1
	206					1
	212					1
	249					1
	237					1
	229					0
	211					1
	245					1
Ppt1 +/+	515						0
	529						0
	532						0
	490						0
	529						0
	532						0
tx2 81 M
F 3863 (TXADV01)
F 2853 (TXADV02)
F 2856 (TXADV02)
F 2859 (TXADV02)
M 2857 (TXADV02)
M 2858 (TXADV02)
M 3814 (TXADV01)
M 3816 (TXADV01)
M 3801 (TXADV01)
M 3803 (TXADV01)
M 3858 (TXADV01)

## Sheet: 2G
Age (days)	IV tx																				ICV tx										ICV+IV tx
140	60	60	60	60	60	60	60	60	60	60	60	60	60	60	60	60	60	60	60	60	60	60	60	60	60	60	60	60	60	60	60	60	60	60	60	60	60	60	60	60	60	60	60	60	60	60	60	60	60
168	60	60	60	60	60	60	60	60	60	60	60						60	60	60	60	60	60	60	60	60	60	60	60	60	60	60	60	60	60	60	60	60	60	60	60	60	60	60	60					60
196	60	60	60	30	60	60	60	60	60	60	60	55	60	60	60	45	60	60	60	60	60	60	60	60	60	60	6	60	60	60	60	60	60	60	60	60	60	60	60	60	60				60	60	60	60	60
224	60	60	60	32	60	60	60	60	60	60	60	60	18	60	60	60	60	60	60	60	60	60	60	60	60	60	60	60		60	60	60	60	60	44	60	60	60	60	60	11	0	20	17	60		60	60	60
252	60	60	60	60		60	60		60	60	60	60		60	60	60	60	60	60	60		60	60	43		3	60	12		60	60	60	60	60	60	60	60	60	60	60	60		60	11		60	60	60	60
280		60	60	60		60	60		60	60	60	60		60	60	60	60	60	60	35		60	60	17		15	60	5		60	60		60	60	60	60	60	60	60	60	60		54	56		60	60	60	60
308		17	60	60		60	60		60	60	60	60		60	60	60	60	58	60			60	3	15		10	60	5		60	60		60	60	60	60		60	60	60	60			60		60	60	60	60
336		60	60	4		60	60		60	60	60											60	0	9		5	60	5		60	60		60	60	60	60		60	60					60
364			60	0		60			60	60	60											60		0				5		10	60		60		60			60	60
[truncated: 35 more columns]

## Sheet: 2H
Group	Survival	DSS230	DSS300	DSS350	Rotarod230	Rotarod300	Rotarod350
IV tx	388	1	1.8	1.7	60	60	60
	414	0.5	1.2	2.3	32	60	0
	426	1	1.2	2.3	60	60	60
	416	0	1.3	1	60	60	60
	390	1.2	0	1	60	60	60
	403	1.2	2.5	3.2	60	60	60
ICV tx	343	0.8	1.5	2.3	60	15	0
	457	1	0.7	3.3	60	60	60
	404	1.3	4	4.3	60	5	5
	425	0.7	1.7	1.7	60	60	10
ICV+IV tx	461	2.7	0.8	1	60	60	60
	436	1	1.5	1	44	60	60
	436	2.5	1.2	1	60	60	60
	421	0.3	0.5	0.3	60	60	60
	400	0.7	0.2	0.3	60	60	60
Ppt1 +/+	515	0	0.166667	0.166667	60	60	60
	529	0.666667	0.166667	1.83333	60	60	60
	532	0.166667	0.5	0.5	60	60	60
	490	0.333333	0.833333	1.16667	60	60	60
	529	2.16667	0.333333	1.66667	60	60	60
	532	0	0.5	0.833333	26	60	60
