# Supplementary material for: An innovative hematopoietic stem cell gene therapy approach benefits CLN1 disease in the mouse model
Source: EMBO Mol Med. 2023 Mar 6;15(4):e15968. doi: 10.15252/emmm.202215968 (PMC10086581; doi:10.15252/emmm.202215968)
Supplement: Supplementary file 4 — Source Data for Figure 3 [file EMMM-15-e15968-s003.xlsx]

## Sheet: 3A
BRAIN - VCN			SC - VCN					BRAIN - VCN																						SC - VCN
IV tx	ICV tx	ICV+IV tx	IV tx	ICV tx	ICV+IV tx
0.04	0.24	0.14	0.27	0.53	1.13			Test for normal distribution					ANOVA summary																	Test for normal distribution					ANOVA summary
0.19	0.13	0.37	0.32	0.74	1.78			Shapiro-Wilk test	IV tx	ICV tx	ICV+IV tx		F	5.264						Number of families	1									Shapiro-Wilk test	IV tx	ICV tx	ICV+IV tx		F	8.177						Number of families	1
0.04	0.21	0.34	0.23	0.25	1.06			W	0.908	0.9358	0.9538		P value	0.0095						Number of comparisons per family	3									W	0.9017	0.8532	0.9397		P value	0.001						Number of comparisons per family	3
0.2	0.25	1.22	1.51	0.67	0.97			P value	0.1473	0.5388	0.4568		P value summary	**						Alpha	0.05									P value	0.0857	0.0809	0.26		P value summary	**						Alpha	0.05
0.09	0.06	0.15	0.94	0.08	0.7			Passed normality test (alpha=0.05)?	Yes	Yes	Yes		Significant diff. among means (P < 0.05)?	Yes																Passed normality test (alpha=0.05)?	Yes	Yes	Yes		Significant diff. among means (P < 0.05)?	Yes
1.56	0.01	0.23	0.95	0.05	0.63			P value summary	ns	ns	ns		R squared	0.2126						Tukey's multiple comparisons test	Mean Diff.	95.00% CI of diff.	Below threshold?	Summary	Adjusted P Value					P value summary	ns	ns	ns		R squared	0.2851						Tukey's multiple comparisons test	Mean Diff.	95.00% CI of diff.	Below threshold?	Summary	Adjusted P Value
0.72	0.18	0.63	0.86	0.22	0.65															A vs. B	0.5715	0.09988 to 1.043	Yes	*	0.0144	A-B																A vs. B	0.8942	0.3422 to 1.446	Yes	***	0.0009	A-B
0.26	0.12	0.97	2.53	0.03	1.12			Number of values	14	9	19		Brown-Forsythe test							A vs. C	0.03455	-0.3543 to 0.4234	No	ns	0.9745	A-C				Number of values	16	9	19		Brown-Forsythe test							A vs. C	0.17	-0.2796 to 0.6195	No	ns	0.6313	A-C
0.77	0.04	0.71	1.5	0.12	1.21								F (DFn, DFd)	8.977 (2, 39)						B vs. C	-0.537	-0.9836 to -0.09027	Yes	*	0.0153	B-C									F (DFn, DFd)	2.265 (2, 41)						B vs. C	-0.7243	-1.260 to -0.1881	Yes	**	0.0058	B-C
0.94		1.55	0.92		1.59								P value	0.0006																					P value	0.1166
1.02		0.07	0.91		0.31								P value summary	***						Test details	Mean 1	Mean 2	Mean Diff.	SE of diff.	n1	n2	q	DF							P value summary	ns						Test details	Mean 1	Mean 2	Mean Diff.	SE of diff.	n1	n2	q
1.77		0.47	1.21		0.63								Are SDs significantly different (P < 0.05)?	Yes						A vs. B	0.7093	0.1378	0.5715	0.1936	14	9	4.175	39							Are SDs significantly different (P < 0.05)?	No						A vs. B	1.193	0.2989	0.8942	0.227	16	9	5.57
1.01		0.3	1.29		1.59															A vs. C	0.7093	0.6747	0.03455	0.1596	14	19	0.3062	39														A vs. C	1.193	1.023	0.17	0.1849	16	19	1.3
1.32		0.84	2.8		0.4								Bartlett's test							B vs. C	0.1378	0.6747	-0.537	0.1833	9	19	4.142	39							Bartlett's test							B vs. C	0.2989	1.023	-0.7243	0.2205	9	19	4.645
		0.84	1.48		0.63								Bartlett's statistic (corrected)	19.82																					Bartlett's statistic (corrected)	8.003
		1.13	1.37		0.6								P value	<0.0001						A = IV tx group															P value	0.0183						A = IV tx group
		1			1.44								P value summary	****						B = ICV tx group															P value summary	*						B = ICV tx group
		1.32			1.14								Are SDs significantly different (P < 0.05)?	Yes						C = ICV+IV tx group															Are SDs significantly different (P < 0.05)?	Yes						C = ICV+IV tx group
		0.54			1.86
													ANOVA table	SS	DF	MS	F (DFn, DFd)	P value																	ANOVA table	SS	DF	MS	F (DFn, DFd)	P value
													Treatment (between columns)	2.161	2	1.081	F (2, 39) = 5.264	P=0.0095																	Treatment (between columns)	4.855	2	2.428	F (2, 41) = 8.177	P=0.0010
													Residual (within columns)	8.007	39	0.2053																			Residual (within columns)	12.17	41	0.2969
													Total	10.17	41																				Total	17.03	43
													Data summary																						Data summary
													Number of treatments (columns)	3																					Number of treatments (columns)	3
													Number of values (total)	42																					Number of values (total)	44
[truncated: 1 more columns]

## Sheet: 3B
BRAIN - PPT1					SC - PPT1							BRAIN - PPT1																		SC - PPT1
IV tx	ICV tx	ICV+IV tx	Ppt1 -/- UT and mock tx	Ppt1 +/+ and Ppt1 -/- allo-tx	IV tx	ICV tx	ICV+IV tx	Ppt1 -/- UT and mock tx	Ppt1 +/+
170.06	159.31	273.7	-0.4	284.5	114.8	81.6	273.2	-10	116.6			Test for normal distribution							Kruskal-Wallis test																		Kruskal-Wallis test
89.81	318.45	576.9	0	73.5	99.1	136	309.5	-10.9	132.9			Shapiro-Wilk test	IV tx	ICV tx	ICV+IV tx	Ppt1 -/- UT and mock tx	Ppt1 +/+ and Ppt1 -/- allo-tx		P value	<0.0001		Number of families	1							Test for normal distribution							P value	<0.0001		Number of families	1
149.4	178.68	231.8	-1.7	87.7	42.7	84.8	238.4	-13.2	149.8			W	0.9112	0.8726	0.7784	0.903	0.7018		Exact or approximate P value?	Approximate		Number of comparisons per family	10							Shapiro-Wilk test	IV tx	ICV tx	ICV+IV tx	Ppt1 -/- UT and mock tx	Ppt1 +/+		Exact or approximate P value?	Approximate		Number of comparisons per family	10
158	180.5	761.5	1.1	41.4	313	141.6	273.9	-9.2	89.9			P value	0.2519	0.1956	0.0008	0.047	0.0003		P value summary	****		Alpha	0.05							W	0.9716	0.938	0.9403	0.8278	0.957		P value summary	****		Alpha	0.05
151.3	86.2	109.7	0.5	68.1	210	112.5	396	23.6	70.3			Passed normality test (alpha=0.05)?	Yes	Yes	No	No	No		Do the medians vary signif. (P < 0.05)?	Yes										P value	0.8636	0.5608	0.2671	0.0315	0.7961		Do the medians vary signif. (P < 0.05)?	Yes
151.6	106.5	192.6	-14.4	88.5	375.5	98.1	200.2	93.7	91.1			P value summary	ns	ns	***	*	***		Number of groups	5		Dunn's multiple comparisons test	Mean rank diff.	Significant?	Summary	Adjusted P Value				Passed normality test (alpha=0.05)?	Yes	Yes	Yes	No	Yes		Number of groups	5		Dunn's multiple comparisons test	Mean rank diff.	Significant?	Summary	Adjusted P Value
161.9	76.8	276.7	-15.6	25.6	357.3	23.8	110.5	-123.6											Kruskal-Wallis statistic	55.14		A-B	0.2338	No	ns	>0.9999				P value summary	ns	ns	ns	*	ns		Kruskal-Wallis statistic	39.46		A-B	22.62	Yes	*	0.0188
124.6		397	-1.5	20.8	449.6	73.7	234.6	-128.2														A-C	-8.354	No	ns	>0.9999														A-C	0.3257	No	ns	>0.9999
135.6		188.3	10.8	34.4	469.1	125.6	419.9	-8.9				Number of values	11	7	18	20	15		Data summary			A-H	37.59	Yes	****	<0.0001											Data summary			A-H	35.76	Yes	****	<0.0001
228.8		294	-1.2	25	321.3		664.3	-8.3											Number of treatments (columns)	5		A-I	17.02	No	ns	0.3771				Number of values	16	9	19	10	6		Number of treatments (columns)	5		A-I	21.06	No	ns	0.1176
133.8		82.9	9.1	64.1	606.1		449.2												Number of values (total)	71		B-C	-8.587	No	ns	>0.9999											Number of values (total)	60		B-C	-22.29	Yes	*	0.0161
		106.9	8.9	17.9	478		262.5															B-H	37.36	Yes	***	0.0004														B-H	13.14	No	ns	>0.9999
		152.9		83.2	237.8		535.9															B-I	16.79	No	ns	0.7552														B-I	-1.556	No	ns	>0.9999
		128.1		114.4	862		467.5															C-H	45.94	Yes	****	<0.0001														C-H	35.44	Yes	****	<0.0001
		160.4		20.1	512.1		374.6															C-I	25.38	Yes	**	0.0044														C-I	20.74	No	ns	0.1123
		169			565.2		125.8															H-I	-20.57	Yes	*	0.0353														H-I	-14.7	No	ns	>0.9999
		192.5					351.3
		217.5					790															Test details	Mean rank 1	Mean rank 2	Mean rank diff.	n1	n2	Z												Test details	Mean rank 1	Mean rank 2	Mean rank diff.	n1	n2	Z
							349.5															A-B	48.09	47.86	0.2338	11	7	0.02343												A-B	42.06	19.44	22.62	16	9	3.108
																						A-C	48.09	56.44	-8.354	11	18	1.058												A-C	42.06	41.74	0.3257	16	19	0.05496
																						A-H	48.09	10.5	37.59	11	20	4.852												A-H	42.06	6.3	35.76	16	10	5.08
																						A-I	48.09	31.07	17.02	11	15	2.078												A-I	42.06	21	21.06	16	6	2.519
																						B-C	47.86	56.44	-8.587	7	18	0.9341												B-C	19.44	41.74	-22.29	9	19	3.154
																						B-H	47.86	10.5	37.36	7	20	4.122												B-H	19.44	6.3	13.14	9	10	1.638
																						B-I	47.86	31.07	16.79	7	15	1.777												B-I	19.44	21	-1.556	9	6	0.169
																						C-H	56.44	10.5	45.94	18	20	6.852												C-H	41.74	6.3	35.44	19	10	5.194
																						C-I	56.44	31.07	25.38	18	15	3.517												C-I	41.74	21	20.74	19	6	2.536
																						H-I	10.5	31.07	-20.57	20	15	2.917												H-I	6.3	21	-14.7	10	6	1.63
																						A = IV tx group																		A = IV tx group
																						B = ICV tx group																		B = ICV tx group
																						C = ICV+IV tx group																		C = ICV+IV tx group
																						H = Ppt1 -/- UT and mock tx gorup																		H = Ppt1 -/- UT and mock tx gorup
																						I = Ppt1 +/+ and Ppt1 -/- allo-tx group																		I = Ppt1 +/+

## Sheet: 3C
BM - VCN			BM - PPT1					BM -VCN																BM - PPT1
IV tx	ICV tx	ICV+IV tx	IV tx	ICV tx	ICV+IV tx
2.17	0.6	7.26	284.1	1484.5	3049.1			Test for normal distribution					Kruskal-Wallis test											Test for normal distribution					Kruskal-Wallis test
5.81	4.25	12.53	1743.5	2091	3709.6			Shapiro-Wilk test	IV tx	ICV tx	ICV+IV tx		P value	<0.0001		Number of families	1							Shapiro-Wilk test	IV tx	ICV tx	ICV+IV tx		P value	0.0016		Number of families	1
5.7	0.01	6.42	674.4	-12.6	4100.4			W	0.9433	0.7523	0.9343		Exact or approximate P value?	Approximate		Number of comparisons per family	3							W	0.9235	0.6881	0.773		Exact or approximate P value?	Approximate		Number of comparisons per family	3
5.6	2.98	7.48	2309	2175.1	4694			P value	0.5417	0.0058	0.2076		P value summary	****		Alpha	0.05							P value	0.316	0.001	0.0005		P value summary	**		Alpha	0.05
5.07	2.06	4.67	6880.1	-14.1	3902.2			Passed normality test (alpha=0.05)?	Yes	No	Yes		Do the medians vary signif. (P < 0.05)?	Yes										Passed normality test (alpha=0.05)?	Yes	No	No		Do the medians vary signif. (P < 0.05)?	Yes
8.85	0.03	5.19	4011.4	50	5463.5			P value summary	ns	**	ns		Number of groups	3		Dunn's multiple comparisons test	Mean rank diff.	Significant?	Summary	Adjusted P Value				P value summary	ns	**	***		Number of groups	3		Dunn's multiple comparisons test	Mean rank diff.	Significant?	Summary	Adjusted P Value
4.8	0	9.23	1708.1	-42.6	1224.6								Kruskal-Wallis statistic	21.21		A vs. B	16.17	Yes	**	0.0051	A-B								Kruskal-Wallis statistic	12.85		A vs. B	15.28	Yes	**	0.0091	A-B
5.4	0.01	9.28	1814.4	-5.9	1982.6			Number of values	12	9	19					A vs. C	-5.553	No	ns	0.593	A-C			Number of values	12	9	19					A vs. C	-0.9211	No	ns	>0.9999	A-C
7.6	0.04	5.19	3151.4	38.4	2990								Data summary			B vs. C	-21.72	Yes	****	<0.0001	B-C								Data summary			B vs. C	-16.2	Yes	**	0.0018	B-C
4.83		7.13	5752.6		14072.5								Number of treatments (columns)	3															Number of treatments (columns)	3
7.11		4.14	9381		681								Number of values (total)	40		Test details	Mean rank 1	Mean rank 2	Mean rank diff.	n1	n2	Z							Number of values (total)	40		Test details	Mean rank 1	Mean rank 2	Mean rank diff.	n1	n2	Z
8.22		4.66	4683.7		1517											A vs. B	21.5	5.333	16.17	12	9	3.136										A vs. B	23.5	8.222	15.28	12	9	2.964
		5.9			2040.1											A vs. C	21.5	27.05	-5.553	12	19	1.288										A vs. C	23.5	24.42	-0.9211	12	19	0.2137
		12.3			1575.7											B vs. C	5.333	27.05	-21.72	9	19	4.592										B vs. C	8.222	24.42	-16.2	9	19	3.424
		9.4			2486
		8.5			1240.2											A = IV tx group																A = IV tx group
		7.9			6864											B = ICV tx group																B = ICV tx group
		7.44			12413.5											C = ICV+IV tx group																C = ICV+IV tx group
		7.63			4460.1

## Sheet: 3D
Brain region	IV tx									ICV tx									ICV+IV tx														Ppt1 -/- mock tx						Ppt1 -/- UT						Ppt1 +/+
hippocampus	0.02	0.006	0.008	0.005	0.016	0.013	0.005	0.022	0.01	0.01	0.015	0.02	0.022	0.047	0.008	0.015	0.063	0.013	0.006	0.007	0.006	0.005	0.003	0.007	0.003	0.004	0.003	0.034	0.014	0.02	0.017	0.021	0.038	0.018	0.017	0.028	0.026	0.044	0.021	0.014	0.023	0.014	0.007	0.067	0	0	0.0003	0	0.0003
cortex	0.006	0.016	0.039	0.027	0.065	0.06	0.019	0.129	0.041	0.087	0.042	0.137	0.078	0.375	0.022	0.049	0.164	0.043	0.02	0.031	0.013	0.031	0.024	0.021	0.018	0.015	0.011	0.056	0.047	0.089	0.08	0.075	0.153	0.065	0.061	0.099	0.078	0.114	0.102	0.049	0.168	0.085	0.035	0.192	0	0	0.0008	0	0.0008
thalamus	0.043	0.02	0.032	0.034	0.092	0.072	0.041	0.055	0.06	0.268	0.056	0.092	0.03	0.092	0.025	0.097	0.023	0.056	0.024	0.03	0.037	0.028	0.035	0.05	0.01	0.037	0.015	0.206	0.07	0.094	0.113	0.169	0.109	0.068	0.044	0.075	0.089	0.076	0.08	0.048	0.148	0.104	0.053	0.212	0	0	0.0007	0	0.0007
cerebellum	0.03	0.014	0.024	0.046	0.079	0.017	0.015	0.043	0.053	0.189	0.035	0.084	0.016	0.125	0.039	0.099	0.168	0.086	0.022	0.024	0.022	0.034	0.014	0.039	0.018	0.029	0.009	0.094	0.022	0.095	0.029	0.074	0.029	0.027	0.019	0.041	0.035	0.028	0.053	0.021	0.073	0.033	0.017	0.16	0	0	0.0007	0	0.0008
[truncated: 8 more columns]
