# Supplementary material for: An innovative hematopoietic stem cell gene therapy approach benefits CLN1 disease in the mouse model
Source: EMBO Mol Med. 2023 Mar 6;15(4):e15968. doi: 10.15252/emmm.202215968 (PMC10086581; doi:10.15252/emmm.202215968)
Supplement: Supplementary file 5 — Source Data for Figure 4 [file EMMM-15-e15968-s001.xlsx]

## Sheet: 4A
S.Motor							S.Sensory							Visual							S.motor																			S.sensory
IV tx	ICV tx	ICV+IV tx	Ppt1 -/- mock tx	Ppt1 -/- UT	Ppt1 +/+		IV tx	ICV tx	ICV+IV tx	Ppt1 -/- mock tx	Ppt1 -/- UT	Ppt1 +/+		IV tx	ICV tx	ICV+IV tx	Ppt1 -/- mock tx	Ppt1 -/- UT	Ppt1 +/+		Test for normal distribution								Kruskal-Wallis test			Number of families	1							Test for normal distribution								Kruskal-Wallis test
781	875	928	753	744	1088		574	730	703	518	548	822		455	410	472	320	362	616		Shapiro-Wilk test	IV tx	ICV tx	ICV+IV tx	Ppt1 -/- mock tx	Ppt1 -/- UT	Ppt1 +/+		P value	<0.0001		Number of comparisons per family	15							Shapiro-Wilk test	IV tx	ICV tx	ICV+IV tx	Ppt1 -/- mock tx	Ppt1 -/- UT	Ppt1 +/+		P value	<0.0001
827	887	1026	686	663	937		640	687	631	523	571	800		512	487	422	348	346	554		W	0.9446	0.8946	0.7397	0.8654	0.9304	0.9624		Exact or approximate P value?	Approximate		Alpha	0.05							W	0.9486	0.9351	0.7117	0.6908	0.8647	0.9504		Exact or approximate P value?	Approximate
1116	879	893	733	718	992		943	740	689	555	627	854		654	511	496	396	435	643		P value	0.3771	0.2225	0.0014	0.2085	0.3839	0.8391		P value summary	****										P value	0.4343	0.5317	0.0007	0.0049	0.056	0.7335		P value summary	****
1148	833	907	804	717	984		809	593	709	486	628	701		651	470	469	409	410	521		Passed normality test (alpha=0.05)?	Yes	Yes	No	Yes	Yes	Yes		Do the medians vary signif. (P < 0.05)?	Yes		Dunn's multiple comparisons test	Mean rank diff.	Significant?	Summary	Adjusted P Value				Passed normality test (alpha=0.05)?	Yes	Yes	No	No	Yes	Yes		Do the medians vary signif. (P < 0.05)?	Yes
1037	754	1161	790	642	807		798	622	858	534	443	567		509	425	578	357	337	449		P value summary	ns	ns	**	ns	ns	ns		Number of groups	6		A vs. B	16.84	No	ns	0.4239	A-B			P value summary	ns	ns	***	**	ns	ns		Number of groups	6
911	925	844	985	876	900		740	598	723	791	569	756		520	496	578	510	423	542										Kruskal-Wallis statistic	29.54		A vs. C	0.1357	No	ns	>0.9999	A-C											Kruskal-Wallis statistic	33.82
939	841	1050		596	778		785	673	738		434	644		569	454	578		339	446		Number of values	17	9	13	6	12	7					A vs. D	26.39	Yes	*	0.0425	A-D			Number of values	17	9	13	6	12	7
1175	875	912		665			754	770	712		472			547	534	578		364											Data summary			A vs. E	31.14	Yes	***	0.0001	A-E											Data summary
1221	916	900		570			994	708	776		473			767	500	578		371											Number of treatments (columns)	6		A vs. WT (F+G)	7.773	No	ns	>0.9999	A-H											Number of treatments (columns)	6
923		1881		849			701		1391		590			526		578		528											Number of values (total)	64		B vs. C	-16.7	No	ns	0.5787	B-C											Number of values (total)	64
1224		1175		864			903		860		620			602		578		421														B vs. D	9.556	No	ns	>0.9999	B-D
1305		891		915			1125		709		631			751		578		428														B vs. E	14.31	No	ns	>0.9999	B-E
1519		1462					1043		1185					794		578																B vs. WT (F+G)	-9.063	No	ns	>0.9999	B-H
778							755							495																		C vs. D	26.26	No	ns	0.0641	C-D
1302							1115							839																		C vs. E	31.01	Yes	***	0.0005	C-E
949							663							734																		C vs. WT (F+G)	7.637	No	ns	>0.9999	C-H
843							820							564																		D vs. E	4.75	No	ns	>0.9999	D-E
																																D vs. WT (F+G)	-18.62	No	ns	>0.9999	D-H
																																E vs. WT (F+G)	-23.37	No	ns	0.1247	E-H
																																Test details	Mean rank 1	Mean rank 2	Mean rank diff.	n1	n2	Z
																																A vs. B	44.06	27.22	16.84	17	9	2.194
																																A vs. C	44.06	43.92	0.1357	17	13	0.01979
																																A vs. D	44.06	17.67	26.39	17	6	2.985
																																A vs. E	44.06	12.92	31.14	17	12	4.436
																																A vs. WT (F+G)	44.06	36.29	7.773	17	7	0.9297
																																B vs. C	27.22	43.92	-16.7	9	13	2.069
																																B vs. D	27.22	17.67	9.556	9	6	0.9738
																																B vs. E	27.22	12.92	14.31	9	12	1.742
																																B vs. WT (F+G)	27.22	36.29	-9.063	9	7	0.966
																																C vs. D	43.92	17.67	26.26	13	6	2.857
																																C vs. E	43.92	12.92	31.01	13	12	4.16
																																C vs. WT (F+G)	43.92	36.29	7.637	13	7	0.875
																																D vs. E	17.67	12.92	4.75	6	12	0.5103
																																D vs. WT (F+G)	17.67	36.29	-18.62	6	7	1.798
																																E vs. WT (F+G)	12.92	36.29	-23.37	12	7	2.639
																																A = IV tx group
																																B = ICV tx group
																																C = ICV+IV tx group
																																D = Ppt1 -/- mock tx group
																																E = Ppt1 -/- UT group
																																WT (F+G) = Ppt1 +/+ group

## Sheet: 4B
cortex							hippocampus							thalamus							cerebellum							cortex																			hippocampus
IV tx	ICV tx	ICV+IV tx	Ppt1 -/- mock tx	Ppt1 -/- UT	Ppt1 +/+		IV tx	ICV tx	ICV+IV tx	Ppt1 -/- mock tx	Ppt1 -/- UT	Ppt1 +/+		IV tx	ICV tx	ICV+IV tx	Ppt1 -/- mock tx	Ppt1 -/- UT	Ppt1 +/+		IV tx	ICV tx	ICV+IV tx	Ppt1 -/- mock tx	Ppt1 -/- UT	Ppt1 +/+		Test for normal distribution								Kruskal-Wallis test			Number of families	1							Test for normal distribution
2.84	1.282	1.341	1.924	5.034	0.122013		0.634	1.267	1.125	1.223	1.548	0.0939737		1.1364	1.75824	3.36382	1.39552	2.01576	0.209307		1.16272	1.75841	1.85901	0.82096	2.73285	0.205619		Shapiro-Wilk test	IV tx	ICV tx	ICV+IV tx	Ppt1 -/- mock tx	Ppt1 -/- UT	Ppt1 +/+		P value	<0.0001		Number of comparisons per family	15							Shapiro-Wilk test	IV tx	ICV tx
3.632	2.777	1.429	3.077	3.733	0.167228		1.74	1.215	1.523	1.293	0.659	0.292212		2.85077	4.03382	1.32668	4.37648	2.06391	0.181381		6.3705	3.64305	1.60651	1.18646	1.37451	0.115953		W	0.8656	0.7309	0.9134	0.8883	0.8694	0.8984		Exact or approximate P value?	Approximate		Alpha	0.05							W	0.7833	0.9296
2.793	8.958	0.53604	4.122	4.538	0.103451		0.62	4.071	0.588	1.525	3.639	0.105799		1.82881	7.60224	1.4254	1.88046	6.79695	0.171017		0.673784	5.19576	0.698862	0.714887	0.119857	0.109106		P value	0.0575	0.0129	0.3051	0.3096	0.264	0.3647		P value summary	****										P value	0.0061	0.5774
0.456	1.148	0.102	3.69462	4.31342	0.019		0.401	2.47	0.068	2.702	2.294	0.0365889		0.65357	0.600957	0.491416	4.38952	1.67836	0.0386167		0.461708	2.05898	0.336072	1.17055	1.44783	0.0460422		Passed normality test (alpha=0.05)?	Yes	No	Yes	Yes	Yes	Yes		Do the medians vary signif. (P < 0.05)?	Yes		Dunn's multiple comparisons test	Mean rank diff.	Significant?	Summary	Adjusted P Value				Passed normality test (alpha=0.05)?	No	Yes
1.11	2.46659	0.843111	8.101	7.108	0.032205		0.371	1.705	0.221	4.204	2.465	0.067202		0.385154	4.59576	1.0239	8.89953	5.60328	0.0189026		0.385246	6.23062	0.912321	6.73709	3.45427	0.0848842		P value summary	ns	*	ns	ns	ns	ns		Number of groups	6		A vs. B	-6.75	No	ns	>0.9999	A-B			P value summary	**	ns
0.293	0.656	0.836	7.479		0.037		0.155	0.353	0.827	4.905		0.019		1.27201	0.799554	0.472909	4.65528		0.228097		0.490349	2.53835	0.24853	2.1294		0.0415689										Kruskal-Wallis statistic	31.71		A vs. C	6.55	No	ns	>0.9999	A-C
0.980062		0.422					0.297021		0.264					0.156826		0.78841					1.43421		0.884781					Number of values	12	6	10	6	5	6					A vs. D	-15.58	No	ns	0.2647	A-D			Number of values	12	6
0.215		0.565658					0.27		0.562988					0.375538		1.16056					0.353496		0.404339													Data summary			A vs. E	-18.05	No	ns	0.1474	A-E
0.327		0.163					0.292		0.094					0.384333		0.295972					0.636019		0.332973													Number of treatments (columns)	6		A vs. WT (F+G)	17.08	No	ns	0.1393	A-H
1.583		0.073					0.826		0.203831					0.240702		1.98399					0.1226															Number of values (total)	45		B vs. C	13.3	No	ns	0.7482	B-C
0.577							0.04							0.0480144																									B vs. D	-8.833	No	ns	>0.9999	B-D
1.414							0.123							0.193063							0.36159																		B vs. E	-11.3	No	ns	>0.9999	B-E
																																							B vs. WT (F+G)	23.83	Yes	*	0.0251	B-H
																																							C vs. D	-22.13	Yes	*	0.0165	C-D
																																							C vs. E	-24.6	Yes	**	0.0094	C-E
																																							C vs. WT (F+G)	10.53	No	ns	>0.9999	C-H
																																							D vs. E	-2.467	No	ns	>0.9999	D-E
																																							D vs. WT (F+G)	32.67	Yes	***	0.0002	D-H
																																							E vs. WT (F+G)	35.13	Yes	***	0.0001	E-H
																																							Test details	Mean rank 1	Mean rank 2	Mean rank diff.	n1	n2	Z
																																							A vs. B	21.75	28.5	-6.75	12	6	1.028
																																							A vs. C	21.75	15.2	6.55	12	10	1.165
																																							A vs. D	21.75	37.33	-15.58	12	6	2.373
																																							A vs. E	21.75	39.8	-18.05	12	5	2.582
																																							A vs. WT (F+G)	21.75	4.667	17.08	12	6	2.601
																																							B vs. C	28.5	15.2	13.3	6	10	1.961
																																							B vs. D	28.5	37.33	-8.833	6	6	1.165
																																							B vs. E	28.5	39.8	-11.3	6	5	1.421
																																							B vs. WT (F+G)	28.5	4.667	23.83	6	6	3.143
																																							C vs. D	15.2	37.33	-22.13	10	6	3.263
																																							C vs. E	15.2	39.8	-24.6	10	5	3.42
																																							C vs. WT (F+G)	15.2	4.667	10.53	10	6	1.553
																																							D vs. E	37.33	39.8	-2.467	6	5	0.3102
																																							D vs. WT (F+G)	37.33	4.667	32.67	6	6	4.308
																																							E vs. WT (F+G)	39.8	4.667	35.13	5	6	4.418
																																							A = IV tx group
																																							B = ICV tx group
																																							C = ICV+IV tx group
																																							D = Ppt1 -/- mock tx group
																																							E = Ppt1 -/- UT group
																																							WT (F+G) = Ppt1 +/+ group
[truncated: 42 more columns]

## Sheet: 4C
Group	AF-Cb	AF-Cx	AF-hip	AF-thal	Cx-SM	Cx-SS	Cx-V	CD68-Cx area	CD68-hipp area	CD68-thal area	CD68-Cb area
IV tx	0.016871	0.0212608	0.00675964	0.0334571	781.405	573.91	454.913	2.84	0.634	1.1364	1.16272
	0.0854884	0.0786299	0.0114522	0.042213	827.08	639.74	511.56	3.632	1.74	2.85077	6.3705
	0.0295298	0.0056008	0.0202807	0.0427731	1116.36	943.225	654.047	2.793	0.62	1.82881	0.673784
	0.0135198	0.0164966	0.00645111	0.0203626	1147.53	808.81	650.76	0.456	0.401	0.65357	0.461708
	0.0237536	0.0387084	0.00797771	0.0323778	1037.47	798.08	509.047	1.11	0.371	0.385154	0.385246
	0.0457407	0.0269551	0.00463531	0.0341922	938.672	784.972	568.555	0.293	0.155	1.27201	0.49035
	0.0794205	0.0648297	0.0155313	0.0924403	1221.43	993.606	766.783	0.215	0.27	0.375538	0.353496
	0.0148764	0.0191065	0.00502632	0.0410551	1305.44	1124.74	750.967	0.327	0.292	0.384333	0.636019
	0.0320286	0.0225645	0.043718	0.0294925	1518.72	1042.84	793.758	1.583	0.826	0.240702	0.1226
	0.0528998	0.040669	0.00967528	0.0600667	843.294	819.975	563.55	1.414	0.123	0.193063	0.361725
ICV tx	0.0345642	0.0416866	0.0149315	0.0562516	886.675	687.01	487.393	1.282	1.267	1.75824	1.75841
	0.0844899	0.137271	0.0204106	0.0917052	878.845	739.935	511.367	2.777	1.215	4.03382	3.64305
	0.125479	0.375376	0.0472581	0.0922579	754.145	621.76	424.753	8.958	4.071	7.60224	5.19576
	0.0389697	0.0218393	0.00792385	0.0248329	925.39	597.69	496.48	1.148	2.47	0.600957	2.05898
	0.099056	0.0489122	0.0151225	0.0974716	840.855	672.655	454.333	2.46659	1.705	4.59576	6.23062
	0.0857061	0.0434329	0.0131712	0.0563	915.994	707.89	500.424	0.656	0.353	0.799554	2.53835
ICV+IV tx	0.0216032	0.019657	0.00557173	0.0238742	927.565	702.67	471.733	1.341	1.125	3.36382	1.85901
	0.0240054	0.0308634	0.0067531	0.029916	1025.73	630.605	422.047	1.429	1.523	1.32668	1.60651
	0.022476	0.0132352	0.00593921	0.0365834	892.91	689.33	496.287	0.536	0.588	1.4254	0.698862
	0.0342299	0.0306006	0.00498935	0.0279925	906.685	709.195	468.64	0.102	0.068	0.491416	0.336072
	0.0142371	0.0238605	0.00266852	0.0347563	1161.39	857.994	577.989	1.769	0.221	1.0239	0.912321
	0.0387641	0.020844	0.00662876	0.0503547	843.668	723.144	483.411	0.836	0.827	0.472909	0.24853
	0.017612	0.018222	0.00334703	0.0103144	1049.65	737.905	547.327	0.422	0.264	0.78841	0.884781
	0.0292784	0.0145807	0.00369979	0.0371225	911.528	711.718	496.635	0.565658	0.562988	1.16056	0.404339
	0.0219419	0.0468172	0.013629	0.0701253	1175.2	859.544	729.517	0.163	0.094	0.295972	0.332973
Ppt1 -/- UT and Ppt1 -/- mock tx	0.239007	0.299518	0.0937626	0.141289	752.985	517.505	320.353	1.924	1.223	1.39552	0.82096
	0.0268987	0.0646151	0.0179749	0.0677288	732.685	554.77	395.753	4.122	1.525	1.88046	0.714887
	0.0187095	0.0607713	0.0170021	0.0439089	803.59	485.605	409.48	3.69462	2.702	4.38952	1.17055
	0.0408473	0.09948	0.0277064	0.0751582	789.96	533.89	357.28	8.101	4.204	8.89953	6.73709
	0.0349827	0.0775222	0.0257956	0.0891163	984.75	790.644	510.358	7.479	4.905	4.65528	2.1294
	0.0534775	0.101941	0.0208527	0.0803377	744.024	548.216	361.765	5.034	1.548	2.01576	2.73285
	0.0205621	0.0486329	0.0137042	0.0484238	662.998	570.952	346.144	3.733	0.659	2.06391	1.37451
	0.07334	0.167643	0.0234845	0.147791	718.272	626.574	434.845	4.538	3.639	6.79695	0.119857
	0.0331375	0.085142	0.0138063	0.104046	716.706	628.256	410.408	4.31342	2.294	1.67836	1.44783
	0.160431	0.191577	0.0669354	0.212253	875.684	569.328	422.936	7.108	2.465	5.60328	3.45427
Ppt1 +/+ UT	0	0	0	0	1169.94	935.239	863.853	0.122013	0.0939737	0.209307	0.205619
	0	0	0	0	1585.96	851.29	898.683	0.167228	0.292212	0.181381	0.115953
	0.000743321	0.000782558	0.000257012	0.000745047	1087.64	821.86	616.153	0.103451	0.105799	0.171017	0.109106
	0	0	0	0	1305.16	992.174	773.596	0.019	0.0365889	0.0386167	0.0460422
	0.000770024	0.000782558	0.000257012	0.000745047	937.048	800.4	554.48	0.0322051	0.067202	0.0189026	0.0848842
	0	0	0	0	991.8	854.398	643.259	0.037	0.019	0.228097	0.0415689
