# Supplementary material for: An innovative hematopoietic stem cell gene therapy approach benefits CLN1 disease in the mouse model
Source: EMBO Mol Med. 2023 Mar 6;15(4):e15968. doi: 10.15252/emmm.202215968 (PMC10086581; doi:10.15252/emmm.202215968)
Supplement: Supplementary file 6 — Source Data for Figure 5 [file EMMM-15-e15968-s005.xlsx]

## Sheet: 5A
IV tx	ICV+IV tx	Ppt1 -/- mock tx	Ppt1 -/- UT	Ppt1 +/+ UT		Log-rank (Mantel-Cox) test				Log-rank (Mantel-Cox) test				Log-rank (Mantel-Cox) test				Log-rank (Mantel-Cox) test				Log-rank (Mantel-Cox) test				Log-rank (Mantel-Cox) test
241	307	235	255	515		Chi square	9.979			Chi square	17.3			Chi square	7.367			Chi square	0.5066			Chi square	12.64			Chi square	21.22
300	367	238	239	529		df	1			df	1			df	1			df	1			df	1			df	1
297	356	240	249	532		P value	0.0016			P value	<0.0001			P value	0.0066			P value	0.4766			P value	0.0004			P value	<0.0001
326	331	235	226	490		P value summary	**			P value summary	****			P value summary	**			P value summary	ns			P value summary	***			P value summary	****
297	253	256	176	529		Are the survival curves sig different?	Yes			Are the survival curves sig different?	Yes			Are the survival curves sig different?	Yes			Are the survival curves sig different?	No			Are the survival curves sig different?	Yes			Are the survival curves sig different?	Yes
233	197	243	250	532
215	239	247	225			Median survival				Median survival				Median survival				Median survival				Median survival				Median survival
309	357	249	248			Ppt1 -/- UT	249			E	249			IV (sympt tx)	297			E	249			IV (sympt tx)	297			ICV+IV (sympt tx)	328
318	328	259	256			IV (sympt tx)	297			ICV+IV (sympt tx)	328			ICV+IV (sympt tx)	328			mock-tx (sympt tx)	244			mock-tx (sympt tx)	244			mock-tx (sympt tx)	244
284	375	265	255			Ratio (and its reciprocal)	0.8384	1.193		Ratio (and its reciprocal)	0.7591	1.317		Ratio (and its reciprocal)	0.9055	1.104		Ratio (and its reciprocal)	1.02	0.9799		Ratio (and its reciprocal)	1.217	0.8215		Ratio (and its reciprocal)	1.344	0.7439
309	267	232	229			95% CI of ratio	0.3887 to 1.808	0.5529 to 2.573		95% CI of ratio	0.3687 to 1.563	0.6398 to 2.712		95% CI of ratio	0.4398 to 1.864	0.5364 to 2.274		95% CI of ratio	0.5110 to 2.038	0.4907 to 1.957		95% CI of ratio	0.6095 to 2.431	0.4114 to 1.641		95% CI of ratio	0.7092 to 2.548	0.3925 to 1.410
234	302	224	250
266	304	220	251			Hazard Ratio (Mantel-Haenszel)	E/J	J/E		Hazard Ratio (Mantel-Haenszel)	E/K	K/E		Hazard Ratio (Mantel-Haenszel)	J/K	K/J		Hazard Ratio (Mantel-Haenszel)	E/L	L/E		Hazard Ratio (Mantel-Haenszel)	J/L	L/J		Hazard Ratio (Mantel-Haenszel)	K/L	L/K
	238	234				Ratio (and its reciprocal)	5.034	0.1987		Ratio (and its reciprocal)	9.507	0.1052		Ratio (and its reciprocal)	3.585	0.2789		Ratio (and its reciprocal)	1.324	0.7554		Ratio (and its reciprocal)	0.2221	4.503		Ratio (and its reciprocal)	0.1399	7.15
	343	252				95% CI of ratio	1.847 to 13.72	0.07288 to 0.5415		95% CI of ratio	3.289 to 27.48	0.03639 to 0.3040		95% CI of ratio	1.426 to 9.016	0.1109 to 0.7013		95% CI of ratio	0.6115 to 2.865	0.3490 to 1.635		95% CI of ratio	0.09687 to 0.5091	1.964 to 10.32		95% CI of ratio	0.06056 to 0.3230	3.096 to 16.51
	368	257
	404	244				Hazard Ratio (logrank)	E/J	J/E		Hazard Ratio (logrank)	E/K	K/E		Hazard Ratio (logrank)	J/K	K/J		Hazard Ratio (logrank)	E/L	L/E		Hazard Ratio (logrank)	J/L	L/J		Hazard Ratio (logrank)	K/L	L/K
		202				Ratio (and its reciprocal)	2.809	0.356		Ratio (and its reciprocal)	3.548	0.2819		Ratio (and its reciprocal)	2.408	0.4153		Ratio (and its reciprocal)	1.261	0.7928		Ratio (and its reciprocal)	0.3645	2.743		Ratio (and its reciprocal)	0.2976	3.361
		247				95% CI of ratio	1.173 to 6.730	0.1486 to 0.8527		95% CI of ratio	1.390 to 9.054	0.1104 to 0.7194		95% CI of ratio	1.043 to 5.559	0.1799 to 0.9587		95% CI of ratio	0.6168 to 2.579	0.3877 to 1.621		95% CI of ratio	0.1817 to 0.7311	1.368 to 5.502		95% CI of ratio	0.1452 to 0.6096	1.640 to 6.885
		256
		256				E = Ppt1 -/- UT group				E = Ppt1 -/- UT group				J = IV tx group				E = Ppt1 -/- UT group				J = IV tx group				K = ICV+IV tx group
						J = IV tx group				K = ICV+IV tx group				K = ICV+IV tx group				L = Ppt1 -/- mock tx group				L = Ppt1 -/- mock tx group				L = Ppt1 -/- mock tx group

## Sheet: 5B
Group	Age (days)	DSS>4 (1=yes; 0=no until death)
IV tx	210	1					Log-rank (Mantel-Cox) test				Log-rank (Mantel-Cox) test				Log-rank (Mantel-Cox) test				Log-rank (Mantel-Cox) test
	217	1					Chi square	0.07568			Chi square	0.7019			Chi square	0.06511			Chi square	0.5626
	203	1					df	1			df	1			df	1			df	1
	189	1					P value	0.7832			P value	0.4021			P value	0.7986			P value	0.4532
	182	1					P value summary	ns			P value summary	ns			P value summary	ns			P value summary	ns
	217	1					Are the survival curves sig different?	No			Are the survival curves sig different?	No			Are the survival curves sig different?	No			Are the survival curves sig different?	No
	175	1
	217	1					Median survival				Median survival				Median survival				Median survival
	189	1					ICV+IV tx	203			IV tx	217			IV tx	217			Ppt1 -/- UT	209.5
	210	1					Ppt1 -/- UT	209.5			ICV+IV tx	203			Ppt1 -/- UT	209.5			Ppt1 -/- mock tx	210
	238	1					Ratio (and its reciprocal)	0.969	1.032		Ratio (and its reciprocal)	1.069	0.9355		Ratio (and its reciprocal)	1.036	0.9654		Ratio (and its reciprocal)	0.9976	1.002
	231	1					95% CI of ratio	0.4791 to 1.960	0.5102 to 2.087		95% CI of ratio	0.5339 to 2.140	0.4672 to 1.873		95% CI of ratio	0.5233 to 2.050	0.4878 to 1.911		95% CI of ratio	0.5170 to 1.925	0.5194 to 1.934
	217	1
	217	1					Hazard Ratio (Mantel-Haenszel)	B/E	E/B		Hazard Ratio (Mantel-Haenszel)	A/B	B/A		Hazard Ratio (Mantel-Haenszel)	A/E	E/A		Hazard Ratio (Mantel-Haenszel)	E/I	I/E
	210	1					Ratio (and its reciprocal)	1.114	0.8976		Ratio (and its reciprocal)	0.6937	1.442		Ratio (and its reciprocal)	1.109	0.9016		Ratio (and its reciprocal)	0.7526	1.329
	231	1					95% CI of ratio	0.5161 to 2.405	0.4158 to 1.938		95% CI of ratio	0.2948 to 1.632	0.6127 to 3.392		95% CI of ratio	0.5004 to 2.459	0.4067 to 1.998		95% CI of ratio	0.3581 to 1.582	0.6322 to 2.792
	217	1
ICV+IV tx	182		1				Hazard Ratio (logrank)	B/E	E/B		Hazard Ratio (logrank)	A/B	B/A		Hazard Ratio (logrank)	A/E	E/A		Hazard Ratio (logrank)	E/I	I/E
	217		1				Ratio (and its reciprocal)	1.095	0.9133		Ratio (and its reciprocal)	0.7836	1.276		Ratio (and its reciprocal)	1.079	0.9267		Ratio (and its reciprocal)	0.8018	1.247
	224		1				95% CI of ratio	0.5404 to 2.219	0.4507 to 1.851		95% CI of ratio	0.3873 to 1.586	0.6307 to 2.582		95% CI of ratio	0.5454 to 2.135	0.4683 to 1.834		95% CI of ratio	0.4172 to 1.541	0.6489 to 2.397
	210		1
	252		1				B = ICV+IV tx				A = IV tx				A = IV tx				I = Ppt1 -/- mock tx
	182		1				E = Ppt1 -/- UT				B = ICV+IV tx				E = Ppt1 -/- UT				E = Ppt1 -/- UT
	210		1
	203		1
	175		1
	189		1
	217		1
	182		1
	182		1
	217		1
	182		1
Ppt1 -/- UT	168			1
	189			1
	210			1
	245			1
	217			1
	179			1
	214			1
	158			1
	231			1
	200			1
	228			1
	186			1
	209			1
	169			1
	246			1
	241			1
Ppt1 -/- mock tx	210				1
	189				1
	203				1
	175				1
	224				1
	224				1
	238				1
	203				1
	217				1
	189				1
	217				1
	210				1
	203				1
	217				1
	175				1
	217				1
	210				1
	203				0
	231				1
	189				1
	168				1

## Sheet: 5C
Group	Age (days)	Limbs stiffness (1=yes; 0=no until death)
IV tx	220	1					Log-rank (Mantel-Cox) test				Log-rank (Mantel-Cox) test				Log-rank (Mantel-Cox) test				Log-rank (Mantel-Cox) test
	300	0					Chi square	29.53			Chi square	2.786			Chi square	13.59			Chi square	0.3608
	297	0					df	1			df	1			df	1			df	1
	326	0					P value	<0.0001			P value	0.0951			P value	0.0002			P value	0.548
	297	0					P value summary	****			P value summary	ns			P value summary	***			P value summary	ns
	233	0					Are the survival curves sig different?	Yes			Are the survival curves sig different?	No			Are the survival curves sig different?	Yes			Are the survival curves sig different?	No
	215	0
	309	0					Median survival				Median survival				Median survival				Median survival
	227	1					ICV+IV tx	Undefined			IV tx	Undefined			IV tx	Undefined			Ppt1 -/- UT	237
	284	0					Ppt1 -/- UT	237			ICV+IV tx	Undefined			Ppt1 -/- UT	237			Ppt1 -/- mock tx	229
	309	0																	Ratio (and its reciprocal)	1.035	0.9662
	234	0					Hazard Ratio (Mantel-Haenszel)	B/E	E/B		Hazard Ratio (Mantel-Haenszel)	A/B	B/A		Hazard Ratio (Mantel-Haenszel)	A/E	E/A		95% CI of ratio	0.5071 to 2.112	0.4734 to 1.972
ICV+IV tx	307		0				Ratio (and its reciprocal)	0.06406	15.61		Ratio (and its reciprocal)	10.95	0.09131		Ratio (and its reciprocal)	0.179	5.585
	367		0				95% CI of ratio	0.02378 to 0.1726	5.794 to 42.06		95% CI of ratio	0.6590 to 182.0	0.005494 to 1.517		95% CI of ratio	0.07173 to 0.4469	2.238 to 13.94		Hazard Ratio (Mantel-Haenszel)	E/I	I/E
	356		0																Ratio (and its reciprocal)	1.248	0.8014
	331		0				Hazard Ratio (logrank)	B/E	E/B		Hazard Ratio (logrank)	A/B	B/A		Hazard Ratio (logrank)	A/E	E/A		95% CI of ratio	0.6060 to 2.569	0.3892 to 1.650
	253		0				Ratio (and its reciprocal)	0.03431	29.15		Ratio (and its reciprocal)	5.177	0.1932		Ratio (and its reciprocal)	0.1134	8.819
	197		0				95% CI of ratio	0.01360 to 0.08657	11.55 to 73.55		95% CI of ratio	0.4149 to 64.60	0.01548 to 2.410		95% CI of ratio	0.04719 to 0.2724	3.670 to 21.19		Hazard Ratio (logrank)	E/I	I/E
	239		0																Ratio (and its reciprocal)	1.237	0.8081
	357		0																95% CI of ratio	0.6113 to 2.505	0.3992 to 1.636
	328		0
	375		0				B = ICV+IV tx				A = IV tx				A = IV tx				I = Ppt1 -/- mock tx
	267		0				E = Ppt1 -/- UT				B = ICV+IV tx				E = Ppt1 -/- UT				E = Ppt1 -/- UT
	302		0
	304		0
	238		0
	342		1
	368		0
	404		0
Ppt1 -/- UT	236			1
	237			1
	239			1
	212			0
	211			1
	255			0
	251			1
	239			1
	245			1
	243			1
	214			1
	214			1
	220			1
	226			0
	176			0
	208			1
	206			1
	212			1
	249			1
	237			1
	229			0
	211			1
	245			1
Ppt1 -/- mock tx	224				1
	206				1
	210				1
	222				1
	229				1
	225				1
	247				0
	249				0
	259				0
	219				1
	232				0
	224				0
	220				0
	215				1
	228				1
	231				1
	234				1
	202				0
	247				0
	229				1
	255				1

## Sheet: 5D left
VCN										BM																Brain																SC
BM			Brain			SC
IV tx	ICV+IV tx	Ppt1 -/- UT and Ppt1-/- mock tx	IV tx	ICV+IV tx	Ppt1 -/- UT and Ppt1-/- mock tx	IV tx	ICV+IV tx	Ppt1 -/- UT and Ppt1-/- mock tx			IV tx	ICV+IV tx	Ppt1 -/- UT and Ppt1-/- mock tx		Kruskal-Wallis test												IV tx	ICV+IV tx	Ppt1 -/- UT and Ppt1-/- mock tx		Kruskal-Wallis test												IV tx	ICV+IV tx	Ppt1 -/- UT and Ppt1-/- mock tx		Kruskal-Wallis test
6.1	4.7	0	0.2	0.9	0	0.8	0.9	0		Test for normal distribution					P value	<0.0001		Number of families	1							Test for normal distribution					P value	<0.0001		Number of families	1							Test for normal distribution					P value	<0.0001
3.4	8.6	0	0.2	1.1	0	0.3	1	0		Shapiro-Wilk test					Exact or approximate P value?	Approximate		Number of comparisons per family	3							Shapiro-Wilk test					Exact or approximate P value?	Approximate		Number of comparisons per family	3							Shapiro-Wilk test					Exact or approximate P value?	Approximate
6.4	6.2	0.2	0.9	0.4	0	1.3	0.4	0		W	0.9442	0.9068	0.6337		P value summary	****		Alpha	0.05							W	0.8857	0.9404	0.3438		P value summary	****		Alpha	0.05							W	0.9251	0.9376	0.345		P value summary	****
4.9	4.7	0	0.7	0.7	0	0.5	0.8	0		P value	0.5708	0.1033	<0.0001		Do the medians vary signif. (P < 0.05)?	Yes										P value	0.1227	0.4229	<0.0001		Do the medians vary signif. (P < 0.05)?	Yes										P value	0.3639	0.3208	<0.0001		Do the medians vary signif. (P < 0.05)?	Yes
5.3	6	0.3	1.3	0.5	0	1.1	0.8	0.1		Passed normality test (alpha=0.05)?	Yes	Yes	No		Number of groups	3		Dunn's multiple comparisons test	Mean rank diff.	Significant?	Summary	Adjusted P Value				Passed normality test (alpha=0.05)?	Yes	Yes	No		Number of groups	3		Dunn's multiple comparisons test	Mean rank diff.	Significant?	Summary	Adjusted P Value				Passed normality test (alpha=0.05)?	Yes	Yes	No		Number of groups	3
3.8	4.8	0.1	0.2	1	0	0.4	1.1	0		P value summary	ns	ns	****		Kruskal-Wallis statistic	35.18		IV vs ICV+IV	-7.057	No	ns	0.5268	A-B			P value summary	ns	ns	****		Kruskal-Wallis statistic	31.3		IV vs ICV+IV	-5.601	No	ns	0.7058	A-B			P value summary	ns	ns	****		Kruskal-Wallis statistic	25.32
4.8	11	0	0.7	0.7	0	0.5	1.1	0										IV vs Ppt1 -/- and mock tx	18.82	Yes	***	0.0006	A-F											IV vs Ppt1 -/- and mock tx	17.36	Yes	***	0.0005	A-F
4	12.6	0.1	0.2	1.7	0	1.5	0.9	0		Number of values	11	16	19		Data summary			ICV+IV vs Ppt1 -/- and mock tx	25.88	Yes	****	<0.0001	B-F			Number of values	11	14	16		Data summary			ICV+IV vs Ppt1 -/- and mock tx	22.96	Yes	****	<0.0001	B-F			Number of values	11	16	11		Data summary
4.4	4.5	0	0.7	1.1	0.1	0.8	2.1	0							Number of treatments (columns)	3															Number of treatments (columns)	3															Number of treatments (columns)	3
7	9.8	0	1.1	1.1	0	0.7	1	0							Number of values (total)	46		Test details	Mean rank 1	Mean rank 2	Mean rank diff.	n1	n2	Z							Number of values (total)	41		Test details	Mean rank 1	Mean rank 2	Mean rank diff.	n1	n2	Z							Number of values (total)	38
7.2	6.4	0	0.6	0.3	0	0.6	1.2	0										IV vs ICV+IV	28.82	35.88	-7.057	11	16	1.354										IV vs ICV+IV	25.86	31.46	-5.601	11	14	1.187
	6.3	0.15		1.2	0.02		1.3											IV vs Ppt1 -/- and mock tx	28.82	10	18.82	11	19	3.734										IV vs Ppt1 -/- and mock tx	25.86	8.5	17.36	11	16	3.785
	7.5	0.03		1.2	0		0.6											ICV+IV vs Ppt1 -/- and mock tx	35.88	10	25.88	16	19	5.733										ICV+IV vs Ppt1 -/- and mock tx	31.46	8.5	22.96	14	16	5.358
	6.6	0		1.1	0		0.8
	11.5	0			0		1.6
	8.7	0.01			0		1.7
		0
		0
		0
[truncated: 7 more columns]

## Sheet: 5D right
PPT1										BM																Brain																						SC
BM			Brain			SC
IV tx	ICV+IV tx	Ppt1 -/- UT and Ppt1-/- mock tx	IV tx	ICV+IV tx	Ppt1 -/- UT and Ppt1-/- mock tx	IV tx	ICV+IV tx	Ppt1 -/- UT and Ppt1-/- mock tx			IV tx	ICV+IV tx	Ppt1 -/- UT and Ppt1-/- mock tx		Kruskal-Wallis test												IV tx	ICV+IV tx	Ppt1 -/- UT and Ppt1-/- mock tx		ANOVA summary							Number of families	1										IV tx
1575.3	3990	-56.1	377.8	505	-51.5	223.2	324	-56.3		Test for normal distribution					P value	<0.0001		Number of families	1							Test for normal distribution					F	31.23						Number of comparisons per family	3									Test for normal distribution
53.4	1556.7	-31.5	86.8	386.7	-24.2	61.1	66	-78.7		Shapiro-Wilk test					Exact or approximate P value?	Approximate		Number of comparisons per family	3							Shapiro-Wilk test					P value	<0.0001						Alpha	0.05									Shapiro-Wilk test
3473.4	1333.1	-30.5	307.9	502.5	-55.5	232.7	235.8	-73.4		W	0.9504	0.8319	0.8842		P value summary	****		Alpha	0.05							W	0.9195	0.9451	0.8948		P value summary	****																W	0.8997
2198.34	1359.6	-57.4	339.2	959.6	-29.8	273.7	25.7	-55.1		P value	0.6486	0.0075	0.0993		Do the medians vary signif. (P < 0.05)?	Yes										P value	0.3143	0.5264	0.0665		Significant diff. among means (P < 0.05)?	Yes						Tukey's multiple comparisons test	Mean Diff.	95.00% CI of diff.	Below threshold?	Summary	Adjusted P Value					P value	0.1832
1188.3	1722.1	-29.2	475.9	181.3	-29.5	517.1	449	-74.2		Passed normality test (alpha=0.05)?	Yes	No	Yes		Number of groups	3		Dunn's multiple comparisons test	Mean rank diff.	Significant?	Summary	Adjusted P Value				Passed normality test (alpha=0.05)?	Yes	Yes	Yes		R squared	0.628						IV vs ICV+IV	-176.9	-369.9 to 16.17	No	ns	0.0781	A-B				Passed normality test (alpha=0.05)?	Yes
1280.3	2128.7	-38.1	291.8	158.5	-56.8	88.5	56.6	-75.7		P value summary	ns	**	ns		Kruskal-Wallis statistic	26.8		IV vs ICV+IV	-7.057	No	ns	0.3422	A-B			P value summary	ns	ns	ns									IV vs Ppt1 -/- and mock tx	376.3	191.8 to 560.9	Yes	****	<0.0001	A-F				P value summary	ns
1862.39	2128.8	-54.2	183.6	400.4	-49.9	121.2	141.8	-56.3										IV vs Ppt1 -/- and mock tx	15.32	Yes	**	0.0039	A-F								Brown-Forsythe test							ICV+IV vs Ppt1 -/- and mock tx	553.2	377.3 to 729.2	Yes	****	<0.0001	B-F
391.1	5235.7	-49.1	790.6	1025.7	-1.5	253	70.1	-56.1		Number of values	11	16	12		Data summary			ICV+IV vs Ppt1 -/- and mock tx	22.38	Yes	****	<0.0001	B-F			Number of values	11	13	16		F (DFn, DFd)	11.22 (2, 37)																Number of values	11
20.4	5686.3	-0.8	346.6	686.9	10.8	444.7	107.3	-31							Number of treatments (columns)	3															P value	0.0002						Test details	Mean 1	Mean 2	Mean Diff.	SE of diff.	n1	n2	q	DF
798.2	820.8	5.7	198.4	441.6	-1.2	611	35.8	-22.8							Number of values (total)	39		Test details	Mean rank 1	Mean rank 2	Mean rank diff.	n1	n2	Z							P value summary	***						IV vs ICV+IV	352.1	528.9	-176.9	79.07	11	13	3.164	37
2999.7	1075.4	-2.2	474	133.6	9.1	116.3	263.4	-31.5										IV vs ICV+IV	21.82	28.88	-7.057	11	16	1.58							Are SDs significantly different (P < 0.05)?	Yes						IV vs Ppt1 -/- and mock tx	352.1	-24.28	376.3	75.59	11	16	7.041	37
	3244.1	-2.5		803.7	8.9		205.1	-32.2										IV vs Ppt1 -/- and mock tx	21.82	6.5	15.32	11	12	3.219														ICV+IV vs Ppt1 -/- and mock tx	528.9	-24.28	553.2	72.07	13	16	10.86	37
	2286.2			690.5	-31		31.7											ICV+IV vs Ppt1 -/- and mock tx	28.88	6.5	22.38	16	12	5.139							Bartlett's test
	7198.7				-27.8		24																								Bartlett's statistic (corrected)	52.27
	9336.4				-30.2		180.6																								P value	<0.0001
	11192.4				-28.4		106																								P value summary	****
																															Are SDs significantly different (P < 0.05)?	Yes
																															ANOVA table	SS	DF	MS	F (DFn, DFd)	P value
																															Treatment (between columns)	2326383	2	1163191	F (2, 37) = 31.23	P<0.0001
																															Residual (within columns)	1378222	37	37249
																															Total	3704605	39
																															Data summary
																															Number of treatments (columns)	3
																															Number of values (total)	40
[truncated: 10 more columns]

## Sheet: 5F top
Brain region	IV (sympt. Tx)						ICV+IV (sympt. Tx)					Ppt1 -/- mock tx															Ppt1 -/- UT								Ppt1 +/+								Two-way ANOVA	Ordinary
hippocampus		0.0109588	0.0154227	0.0196159	0.0159192	0.0142491	0.01071	0.004594	0.006978	0.017176	0.021323	0.015178	0.011122	0.011503	0.010715	0.01568	0.020038	0.010873	0.011289	0.037431	0.038	0.018	0.017	0.028	0.026	0.044	0.010996	0.01412	0.021	0.014	0.023	0.014	0.007	0.067		0.004107	0.002972	0.025032			0.00891		Alpha	0.05
cortex	0.0218174	0.0296572		0.0204056	0.0242771	0.0444319	0.023783	0.022043	0.017985	0.024941	0.041505	0.029191	0.038661	0.034925	0.021253	0.027353	0.026031	0.013	0.039313	0.042948	0.153	0.065	0.061	0.099	0.078	0.114	0.028165	0.033768	0.102	0.049	0.168	0.085	0.035	0.192	0.008201	0.009926	0.007685	0.006975	0.005098	0.007318	0.019354
thalamus	0.0210719	0.0182893	0.0131953	0.0137167	0.0159192	0.0298379	0.013163	0.010406	0.019754	0.0153	0.029475	0.01999	0.018717	0.018544	0.013748	0.021282	0.03126	0.014289	0.018377	0.035847	0.109	0.068	0.044	0.075	0.089	0.076	0.02389	0.023121	0.08	0.048	0.148	0.104	0.053	0.212	0.00306	0.006062	0.006666	0.005235	0.002347	0.003564	0.011489		Source of Variation	% of total variation	P value	P value summary	Significant?
cerebellum	0.0210243			0.0160444	0.0131064	0.0407876	0.012311	0.019713		0.020598	0.018802	0.011267		0.018735	0.020297			0.023512			0.029	0.027	0.019	0.041	0.035	0.028	0.020793	0.016004	0.053	0.021	0.073	0.033	0.017	0.16	0.004251	0.001734	0.001631	0.005192	0.00226		0.001569		Interaction	7.17	0.2032	ns	No
																																											Row Factor	5.82	0.0059	**	Yes
																																											Column Factor	23.34	<0.0001	****	Yes

																																											ANOVA table	SS (Type III)	DF	MS	F (DFn, DFd)	P value
																																											Interaction	146.9	12	12.24	F (12, 130) = 1.341	P=0.2032
																																											Row Factor	119.3	3	39.75	F (3, 130) = 4.355	P=0.0059
																																											Column Factor	478.3	4	119.6	F (4, 130) = 13.10	P<0.0001
																																											Residual	1187	130	9.128

																																											Data summary
																																											Number of columns (Column Factor)	5
																																											Number of rows (Row Factor)	4
																																											Number of values	150






















































































































[truncated: 9 more columns]

## Sheet: 5F bottom
S.Motor						S.Sensory						Visual						S.Motor																		S.Sensory
IV tx	ICV+IV tx	Ppt1 -/- mock tx	Ppt1 -/- UT	Ppt1 +/+		IV tx	ICV+IV tx	Ppt1 -/- mock tx	Ppt1 -/- UT	Ppt1 +/+		IV tx	ICV+IV tx	Ppt1 -/- mock tx	Ppt1 -/- UT	Ppt1 +/+			IV tx	ICV+IV tx	mock tx	Ppt1 -/- UT	Ppt1 +/+ UT		Kruskal-Wallis test			Number of families	1								IV tx	ICV+IV tx	mock tx	Ppt1 -/- UT	Ppt1 +/+ UT		ANOVA summary
1230.25	1033.83	1058.75	1161.17	1147.25		596.5	762.083	759.917	790.083	874.75		497.667	597.778	606.333	523.167	689.667		Test for normal distribution							P value	<0.0001		Number of comparisons per family	10							Test for normal distribution							F	11.88
1139.92	1405.3	881.417	1151.94	1506.75		858.75	903.1	659.25	871.812	1238.58		782.778	511	614.778	823.583	976.778		Shapiro-Wilk test							Exact or approximate P value?	Approximate		Alpha	0.05							Shapiro-Wilk test							P value	<0.0001
1371.14	1428.67	953.167	1091.5	1791.33		938.5	1020.83	679.417	778	1462.17		848.286	1083.22	601.222	626.111	1284.44		W	0.9042	0.9111	0.9421	0.9225	0.8933		P value summary	****										W	0.9737	0.9612	0.931	0.8973	0.9605		P value summary	****
1116.38	1198.1	1074.75	753	1713.5		753.25	878.25	852	518	1049.67		439.056	767.467	894.333	320	997.444		P value	0.452	0.4745	0.6039	0.1433	0.031		Do the medians vary signif. (P < 0.05)?	Yes		Dunn's multiple comparisons test	Mean rank diff.	Significant?	Summary	Adjusted P Value				P value	0.864	0.8163	0.4906	0.0515	0.5529		Significant diff. among means (P < 0.05)?	Yes
	1170.88	1239.38	686	1601.67			802.25	831.438	523	1125.33			929.333	611.667	348	1078.22		Passed normality test (alpha=0.05)?	Yes	Yes	Yes	Yes	No		Number of groups	5		IV tx vs. ICV+IV tx	-1.2	No	ns	>0.9999	A-B			Passed normality test (alpha=0.05)?	Yes	Yes	Yes	Yes	Yes		R squared	0.4824
		1168.88	733	1467.5				776.688	555	1057.38				606.917	396	840.167		P value summary	ns	ns	ns	ns	*		Kruskal-Wallis statistic	23.54		IV tx vs. mock tx	9.889	No	ns	>0.9999	A-C			P value summary	ns	ns	ns	ns	ns
		1085.5	804	1605.75				776.833	486	1196.94				693.333	409	947.417												IV tx vs. Ppt1 -/- UT	24.06	No	ns	0.0762	A-D
		891.833	790	1827.92				654.583	534	1292.83				631.444	357	1369.11									Data summary			IV tx vs. Ppt1 +/+ UT	0.8	No	ns	>0.9999	A-E										ANOVA table	SS	DF	MS	F (DFn, DFd)	P value
		1103	985	1696.38				727.5	791	1481				773.333	510	1670.67									Number of treatments (columns)	5		ICV+IV tx vs. mock tx	11.09	No	ns	>0.9999	B-C										Treatment (between columns)	1676555	4	419139	F (4, 51) = 11.88	P<0.0001
			744	1357.88					548	965.125					362	858.833									Number of values (total)	56		ICV+IV tx vs. Ppt1 -/- UT	25.26	Yes	*	0.0219	B-D										Residual (within columns)	1799079	51	35276
			663	736.625					571	858.5					346	940.333												ICV+IV tx vs. Ppt1 +/+ UT	2	No	ns	>0.9999	B-E										Total	3475633	55
			718	1643.75					627	1268.42					435	1306.78												mock tx vs. Ppt1 -/- UT	14.17	No	ns	0.3337	C-D
			596	1714.12					434	1258.62					339	722.333												mock tx vs. Ppt1 +/+ UT	-9.089	No	ns	>0.9999	C-E										Data summary
			665	1088					472	822					364	616												Ppt1 -/- UT vs. Ppt1 +/+ UT	-23.26	Yes	***	0.0001	D-E										Number of treatments (columns)	5
			570	937					473	800					371	554																											Number of values (total)	56
			849	992					590	854					528	643												Test details	Mean rank 1	Mean rank 2	Mean rank diff.	n1	n2	Z
			864	984					620	701					421	521												IV tx vs. ICV+IV tx	38	39.2	-1.2	4	5	0.1097
			915	807					631	567					428	449												IV tx vs. mock tx	38	28.11	9.889	4	9	1.009
				900						756						542												IV tx vs. Ppt1 -/- UT	38	13.94	24.06	4	18	2.668
				778						644						446												IV tx vs. Ppt1 +/+ UT	38	37.2	0.8	4	20	0.08955
																												ICV+IV tx vs. mock tx	39.2	28.11	11.09	5	9	1.219
																												ICV+IV tx vs. Ppt1 -/- UT	39.2	13.94	25.26	5	18	3.063
																												ICV+IV tx vs. Ppt1 +/+ UT	39.2	37.2	2	5	20	0.2453
																												mock tx vs. Ppt1 -/- UT	28.11	13.94	14.17	9	18	2.128
																												mock tx vs. Ppt1 +/+ UT	28.11	37.2	-9.089	9	20	1.388
																												Ppt1 -/- UT vs. Ppt1 +/+ UT	13.94	37.2	-23.26	18	20	4.389
[truncated: 21 more columns]
